# Supplementary material for: Localization and abundance analysis of human lncRNAs at single-cell and single-molecule resolution
Source: Genome Biol. 2015 Jan 29;16(1):20. doi: 10.1186/s13059-015-0586-4 (PMC4369099; doi:10.1186/s13059-015-0586-4)
Supplement: Additional file 2: — Supplementary dataset 2, RNA-Seq analysis. [file 13059_2015_586_MOESM2_ESM.xlsx]

## Sheet: TissueExpressionMat_Kelly
#1.2
129	30
NAME	InputGTF-ID	HUVEC	HepG2	H1-hESC	NHEK	HSMM	K562	MFC7	GM12878	HeLa	Kidney	Heart	Liver	Lung	LymphNode	Prostate	SkeletalMuscle	WhiteBloodCells	Ovary	Testes	Thyroid	Adipose	Adrenal	Brain	Breast	Colon	hLF	hFF	iPS	H1_NSC	Placenta
NR_033998	XLOC_000755	1.27055	17.7011	5.15396	0.215417	14.9457	0	0.324776	1.78758	0.0259514	7.53004	8.55253	20.9333	25.7598	9.49965	11.9545	2.87863	0.262566	8.54795	14.8183	4.9382	8.14353	15.7243	12.9044	16.9037	12.7671	4.4794	1.81841	4.05334	6.85034	3.99893
XLOC_l2_000471	XLOC_001179	0	0	0	35.225	1.83656	0.296706	1.44023	0.00989242	0.139102	0.0359839	0.705047	0	1.73398	0.948658	3.36965	0.483808	0.333646	3.90249	2.31635	0.813668	3.04572	0.487077	0.0380467	7.97113	12.029	0.627179	6.23647	1.80823	0	1.34235
uc001byq.3	XLOC_002120	16.1553	20.782	21.0178	11.5464	6.53533	10.7403	4.94054	42.1773	19.8209	22.131	11.8033	10.7485	12.387	24.4403	12.9181	4.92055	6.15797	31.3731	21.021	12.8641	9.93397	48.2037	19.6295	31.3382	6.60564	15.5444	8.63018	19.5786	25.7121	28.4527
XLOC_000918	XLOC_002450	3.34429	9.60579	4.6712	17.5664	3.45515	21.7905	2.30711	49.9565	10.3464	7.22942	5.17806	2.07924	4.43787	4.5362	5.59652	1.74635	2.59377	8.76726	12.6453	11.0467	3.21911	8.47492	2.66845	7.1046	2.59635	6.36079	2.92369	3.37291	6.82904	16.7308
NR_002578	XLOC_003035	93.5313	184.053	169.719	285.491	83.8284	233.886	65.0225	218.449	686.5	17.4161	8.84081	11.5124	68.1773	62.0342	60.7748	18.3854	48.1886	212.498	28.7852	49.302	70.2482	73.058	44.0754	65.056	77.9875	112.037	108.206	120.006	69.8367	49.6491
NR_033857	XLOC_003965	3.10252	1.59179	2.39368	1.61733	1.78275	2.29925	1.599	1.80124	1.51094	1.06417	1.06558	6.35763	1.48678	1.16487	1.07678	2.85594	0.652641	0.920848	2.3746	0.384159	0.844819	0.61228	0.886471	0.496756	0.258114	1.30029	2.11488	3.04625	2.48954	2.53763
NR_026762	XLOC_004105	3.82557	22.2183	29.1749	3.66557	2.39609	15.962	2.41775	19.3673	27.9564	1.83522	2.59987	10.2185	7.24953	6.13681	6.8782	4.75387	0.647226	9.70479	5.47009	6.52866	3.5348	5.65766	29.4942	13.0152	5.69083	2.75139	1.75112	6.1864	18.7572	3.48433
NR_028272	XLOC_005583	132.396	205.155	8.24816	417.813	36.5788	162.996	60.847	223.309	1168.34	522.127	85.9888	226.509	262.215	238.781	368.933	93.974	22.1077	294.4	101.326	1172.33	113.927	277.475	56.2634	338.094	103.1	365.01	64.7423	26.7719	20.0072	571.857
NR_002819	XLOC_005587	223.969	134.67	92.9734	2289.38	128.462	284.527	118.38	1008.38	992.829	1481.1	0	179.817	205.264	0	84.5366	287.999	76.0618	343.987	168.792	905.605	649.098	1018.22	1471.14	865.701	355.789	1695.25	173.524	706.995	1150.06	245.784
NR_038903	XLOC_005766	12.7294	25.9334	13.7954	13.2918	12.3343	37.4267	8.52697	15.9454	34.2716	14.7736	18.719	26.9005	13.6385	8.39641	18.7305	17.4517	9.73088	26.3056	27.2483	84.8501	36.7516	34.6218	47.8483	34.2057	28.4168	8.11934	10.3973	16.782	18.8656	7.69756
NR_002196	XLOC_006102	0.0166409	1.70027	5.38466	4.455	0	7.39163	0.165136	0.55777	22.1016	97.8939	212.54	120.982	62.9524	101.806	217.76	1841.07	0.0377087	228.866	251.774	785.625	550.857	92.3193	2.24041	539.829	207.829	0.0913709	0.280769	0.621039	29.0426	14889.3
NR_002728	XLOC_006110	0.177163	1.9412	0.484718	0.142473	0.0819856	0.465735	0.017141	0.333396	0.000157013	0.415969	0.21223	0.0943224	0.133507	0.167799	0.129243	0.0173138	0.0321292	0.446698	0.390964	0.111878	0.166463	0.174102	0.367653	0.153035	0.15521	0.676572	0.0868759	1.65132	1.45187	1.70018
XLOC_009447	XLOC_006589	0.00331947	0.0067851	0.00797236	0.11495	0.00586544	0.010396	0.0183306	3.10715	0.0123978	0.0334252	0.036203	0	0.414308	1.65287	0.187384	0.162737	1.85326	0.198627	0.0433229	0.0824642	0.117394	1.53024	0.102053	0.112932	0.11485	0.0135169	0.00920813	0.0218402	0	0.395339
XLOC_009474	XLOC_006679	183.213	104.912	101.31	2128.36	103.543	158.796	101.422	502.484	730.861	1799.02	0	155.409	148.54	0	58.3138	235.697	45.3441	415.618	165.948	1065.26	736.799	1424.78	1422.17	1077.28	503.407	1249.54	151.541	309.057	440.034	265.693
NM_014488	XLOC_006830	7.6854	4.65296	1.96682	3.26696	10.9512	0.483544	1.84659	14.0285	6.50098	1.53882	6.06299	1.81134	5.33622	5.28529	5.02359	5.78689	5.50316	4.69409	1.98076	2.69579	6.91167	5.12422	8.66582	5.81386	5.75638	3.85107	4.85721	5.90955	3.67598	4.65032
NM_002046	XLOC_007173	2078.68	2769.54	3079.2	2129.18	3069.05	1613.29	4985.13	6498.76	5536.6	812.686	2007.5	1351.73	692.048	686.44	845.244	6996.67	742.688	560.925	592.863	1342.78	1238.78	976.073	1590	1298.85	1221.05	2621.95	3184.2	1769.02	1600.47	1094.75
XLOC_002862	XLOC_007242	0	0	0.00583667	0	0	0	0	15.4011	0.0302532	0	0.0642279	0.210382	1.36743	0.864892	0.27363	0	10.4429	0.0349402	0.365888	0.0710165	0	1.26329	0.0845898	0	0.257374	0	0	0	0	0.146587
DB2.2_TCONS_00023484	XLOC_007243	0.0578407	0	0	0	0	0	0	3.27751	0	0	0	0	0.30758	0	0.369407	0	6.9033	0	0	0	0	0	0	0	0	0	0	0	0	0
NR_040245	XLOC_007334	2.87225	0.283265	3.87326	1.26691	1.58481	0.032699	3.82768	0.00834651	10.5664	0.0706622	0.111416	0	0.0399922	0	0.0787673	0	0.046709	0.060327	0.136684	0.965908	0.109342	1.04658	0.596435	0	0.354375	3.01511	2.95779	5.16865	0.145641	0.0412888
XLOC_009810	XLOC_007631	92.2746	0	0.0336223	20.8966	65.7296	0.0185401	13.1306	0	0.0460897	1.58476	0.0999975	0	0.41868	0	0	2.30549	0	0	0.242882	0.852698	12.4366	0	0.706368	0.820094	0.932738	47.5801	10.7855	1.82474	0.201845	3.1691
NM_139078	XLOC_007802	11.6655	14.1359	20.7128	13.1572	11.4573	15.0265	11.8272	11.1223	15.3526	11.5817	13.4448	14.7153	10.578	9.22497	9.42765	12.6438	12.1122	9.79108	8.79301	13.9575	9.39702	12.4556	11.8632	11.4385	10.3188	11.2703	9.84963	26.6296	13.3278	11.3795
XLOC_010017	XLOC_008091	0.518562	0.716046	0.777314	0.333569	0.459235	0.601844	0.136844	1.43459	0.371783	0.64194	0.516457	0.249853	0.627134	3.58832	0.918975	0	1.98759	1.23132	0.693792	0.449989	0.365967	1.26693	0.688345	0.798071	0.25515	1.17863	0.530281	3.1752	1.4406	1.59523
NR_003716	XLOC_008338	0	0	0.0361547	1.4129	4.06657	0.00301104	0.18023	0.00570844	2.92445	0.361232	0	0	0	0.211165	0.257019	0.114288	0	0.0768769	1.82824	0	0.448051	1.09893	0	0.075432	0	0.0191059	7.16294	1.54065	0	0.167297
XLOC_010102	XLOC_008404	9.42232	9.66241	4.64151	3.40044	18.9233	102.693	6.01765	22.7963	27.6876	14.1394	31.5514	6.29653	19.7598	14.1303	24.895	23.0227	11.6926	32.0133	177.781	29.3694	17.7254	11.925	74.0594	18.4572	37.8347	9.26063	12.8629	6.1379	20.3618	4.20823
XLOC_010202	XLOC_008640	15.2311	12.814	25.314	15.5204	9.12334	22.4308	11.8827	21.6662	27.8851	13.2287	10.72	7.16063	41.9674	28.0701	23.0352	16.0995	26.2446	11.0513	13.5285	14.3307	12.7143	16.1061	30.4779	12.5612	22.1869	13.7137	9.6832	12.7871	11.2938	10.1744
XLOC_010263	XLOC_008774	0	0	0.162265	1.09468	0.858443	0.00249774	0	0	30.8642	0.0554659	0.925574	0.553326	5.44565	2.00684	7.80447	0.583281	0	5.7594	1.17931	6.86509	1.72588	6.13062	1.06975	3.45291	2.36081	0.00676081	0	0	0.986228	3.75395
XLOC_010514	XLOC_009208	0.532106	0	0.355641	1.71529	9.92887	0.198793	2.75637	0	0.350178	1.49102	3.52554	0.0263466	0.98125	1.87989	4.177	0.719366	0	0.690115	1.25129	2.65343	1.01719	1.08076	1.24986	0.890779	0.94861	14.011	7.23491	1.43607	0.884322	0.866518
NR_024464	XLOC_009296	1.03304	0.102965	0.0724274	0.008307	0	0.340526	0.044978	18.9552	0	0.133619	0.250862	0.895974	0.505548	12.2058	0.488505	0.184392	5.99141	0.4846	0.506421	0.0807136	0.494745	8.19842	1.08216	0.7194	0.22303	0.127763	0.0259998	0.233398	0	0.859766
XLOC_010709	XLOC_009582	3.11832	1.62385	12.4039	2.66227	3.49957	5.75843	6.97377	2.9471	2.31013	4.74339	3.04831	22.2091	0.797336	0.840797	2.46752	0.754587	0.443466	0.966991	1.58924	1.29372	1.90917	1.18706	1.15065	1.97039	2.35442	6.93226	3.39567	12.225	6.68184	2.51274
NM_000820	XLOC_009644	48.5084	0.157703	16.2881	123.913	219.293	11.236	122.703	0.439726	8.51392	36.2478	89.0622	20.8189	67.2756	46.6877	76.1269	68.417	1.39685	57.9597	63.4598	44.1633	60.2885	50.5155	15.3626	36.6253	47.5843	677.408	299.704	26.9309	12.4565	98.2364
NM_023000	XLOC_009912	4.20178	6.23469	3.3166	4.44884	4.02761	2.54425	2.86995	6.88016	4.89342	5.55892	9.045	3.8729	4.82655	5.94298	7.70035	3.89718	13.1551	6.10266	3.92698	9.99888	9.45744	6.55942	10.7286	8.17839	8.77438	10.3704	4.46084	5.33768	5.60917	3.84973
XLOC_010853	XLOC_009935	0.0148745	0	0	0.0310779	0	0.00170707	0	0.126319	0	0	0	0.0383579	0.200055	0.273635	0.0460103	0	0.0708491	0.0417453	20.2912	0	0.00339362	0.315268	5.24099	0.0675608	0	0.0640509	0.369092	0.0247346	0.155285	3.70693
NR_033358	XLOC_010155	132.244	0.025816	0.727736	0.845359	11.5709	3.56863	7.64183	0.0130138	0.00730013	2.00672	3.91133	3.00876	6.3639	2.8937	5.83294	0.848729	0	72.6292	56.5437	2.28472	2.2248	0.932691	39.0967	6.05449	2.67334	350.057	32.7419	25.4236	6.8877	878.097
XLOC_011034	XLOC_010563	18.3972	8.64644	11.0805	16.1045	23.8145	50.6231	16.2188	11.1104	5.534	19.1199	13.5773	16.3353	7.63891	5.80086	7.68098	15.1947	20.1036	28.3182	23.3557	29.93	54.9452	50.3727	35.103	51.8584	43.7201	32.7777	4.62063	25.2113	6.04323	10.8813
NR_029435	XLOC_010575	7.042	13.3671	13.9432	7.88607	8.55999	10.111	5.49893	15.464	22.2899	31.1599	19.7379	15.3012	14.7084	28.2281	16.1616	5.69887	23.7373	31.4879	21.9794	29.6034	15.3315	40.3137	18.2843	23.1535	20.7089	18.6922	10.7884	27.1531	17.4566	20.0605
XLOC_011185	XLOC_010939	16.6873	30.2046	178.403	9.78575	20.9654	0.0583699	14.5951	7.53411	0	22.9031	65.1867	6.9777	8.39019	10.3096	24.6176	20.2325	1.70356	17.4821	22.7835	87.5213	2.64528	9.81033	11.7925	3.14446	10.9414	39.9337	9.47009	231.277	48.8402	4.32065
XLOC_011226	XLOC_011173	31.0191	76.1513	136.891	58.3644	72.5171	107.29	85.5694	110.703	89.8872	62.2922	60.4478	53.3704	45.6219	51.2677	40.2177	122.393	90.008	32.3277	38.7794	22.3373	70.0302	21.5863	225.474	45.3346	163.01	35.5728	31.0249	37.6089	133.589	54.6445
NR_024433	XLOC_011260	0.689331	0.507224	0.915146	0.463546	0.349795	0.264192	0.16017	24.2387	0.463602	0.479691	0.384248	0.216888	1.75564	34.2344	0.49328	0.155178	10.409	0.651043	0.809428	0.349995	0.394759	36.3057	0.428712	1.35305	0.598126	0.862297	0.205723	0.929462	0.741126	1.19224
XLOC_011535	XLOC_012457	37.9443	5.88071	14.9118	8.52645	28.2044	10.6172	11.1879	10.776	11.7167	7.6926	33.2462	4.92673	35.0621	8.40756	6.98184	8.46405	4.62283	25.7457	20.6534	17.2676	51.9558	25.7239	14.7132	45.3348	24.6648	30.6478	26.6716	21.6093	22.8233	19.7897
NM_005853	XLOC_013198	0	0	0.289934	3.57896	1.88606	0.925763	4.79601	0.0262403	0.986467	2.4119	5.56672	0	2.2259	0.0627197	0.445388	2.42527	0	0.206693	0.717803	0.254565	0.635078	0.346237	0.0371769	3.58255	0.0702456	0.0961133	2.45232	1.0161	2.37731	0.0320124
NM_001451	XLOC_013439	0.567358	0	0.0068554	0.00413216	0.0931673	0	0	0.00774554	2.1095	0.72385	0.103303	1.21705	61.9514	4.00239	49.379	0.298489	0	0.918302	0.988381	1.02587	1.12625	5.05279	1.03399	0.288998	32.1988	80.0936	10.7135	0.990188	0.226848	16.2679
XLOC_011950	XLOC_013903	1.19254	0	2.28024	10.878	16.9308	30.2754	13.5354	5.91035	20.0111	8.4058	32.7549	1.14801	16.8602	7.3351	3.15347	5.62941	0	4.39205	69.6295	8.63296	12.8282	3.70292	1.25434	24.4262	0.0588862	1.06822	14.0079	7.46215	14.1279	4.05215
XLOC_011997	XLOC_014001	1.4282	1.81703	1.90774	1.599	0.943916	2.55988	1.23261	3.17269	2.27473	1.68813	1.09913	0.784934	1.24521	4.96361	1.44408	1.62893	0.608636	1.18948	0.931631	0.810599	0.899991	2.80495	1.66538	0.983407	1.01966	1.75632	1.17715	3.83836	2.01972	0.951549
XLOC_012046	XLOC_014109	0.0120814	0	0.0301184	0.00625511	0	0.00331395	0	0.013377	1.29574	0.183991	0	0.59323	27.0181	1.70362	51.2226	0	0	0.171661	0.245296	0.571357	0.0344965	0.665853	0.367997	0	30.3255	50.9237	3.28615	1.17274	0	5.96025
XLOC_012187	XLOC_014614	0.400079	0.0140461	0.35225	0.652217	0.548927	0.19614	0.101572	0.802561	0.463833	0.214589	0.46177	0.241861	0.340407	0.35709	2.86187	0	0.361661	1.20532	0.502908	0.215662	0.182993	1.97411	13.5933	0.674429	1.47977	1.99766	0.344311	0.572228	0.494437	1.15513
XLOC_012192	XLOC_014619	2.58926	2.18923	1.59451	3.7835	1.69903	3.39603	1.04198	6.70021	5.55308	4.42258	1.9417	3.7254	3.8955	7.15038	7.50016	3.50005	2.81172	6.74474	7.28018	6.32847	2.42898	6.14189	2.93398	1.46266	2.29369	2.23619	1.79735	0.825491	1.53503	5.06523
XLOC_012197	XLOC_014643	0	0.0764016	0	4.96812	1.13789	0.750825	6.94729	0.290654	5.76626	0.118605	0	0	0.317443	5.17064	0.22079	0	3.47112	0.0880515	0.0182664	0.0617903	0.262888	3.27181	0.0800097	0.238847	0.1785	0.255714	0.343233	0.258986	0	2.61163
XLOC_012281	XLOC_014897	0.362242	0.435206	8.22978	2.96616	0.134535	0.834551	1.59673	3.17031	1.20973	1.26197	2.28329	2.02799	6.96098	2.60697	9.51559	3.42131	0.692491	3.55716	2.66294	4.65405	4.861	3.06518	3.21733	5.00462	6.14029	2.11064	1.02428	9.4726	0.616099	0.549188
XLOC_012564	XLOC_015889	0	0.00408723	0.0350601	0.096404	0.0393846	0.00776177	0.229074	0.378352	0	0.00827756	0	0.631051	0.0312117	0	0.00954733	0	0	0.00987947	0.563668	0.100864	0.024112	0	0.218411	8.46362	0	0.215328	0.0024225	0.0848487	0	0
XLOC_012599	XLOC_016074	0.226091	0.499402	0.299804	0.373482	0.456925	0.354757	0.658408	0.843597	0.306231	1.53896	0.696719	0.730298	1.26451	1.63629	1.28774	0.324456	1.76061	1.27789	6.70447	1.10037	1.91912	1.65528	0.894664	1.8183	2.56026	0.379471	0.292494	0.550542	0.284932	0.791444
XLOC_012980	XLOC_016954	26.308	26.272	32.8675	23.8694	27.7593	23.5234	23.705	24.2659	32.3486	25.1247	20.3766	52.6736	19.4595	19.5028	14.7743	4.92718	37.2031	17.2023	9.5292	23.0524	39.0967	21.2267	23.7245	36.1367	32.9738	24.9931	5.8117	5.82919	16.2608	18.7432
XLOC_002094	XLOC_020269	0.569682	0	0	0	0	0	0	0	0.0554319	0	0	0	0	0	0	0	0	0	0	0	0	0	0	0	0	5.75463	0.0569964	0	0	0
NR_033872	XLOC_020369	2.62726	12.5599	6.31935	98.6809	2.71003	4.58444	1.01036	9.19546	13.5023	7.89955	3.57776	6.5408	7.66786	15.7493	9.53841	5.55834	9.29573	9.3904	15.2483	8.25426	14.4001	9.29626	8.0738	8.44712	6.95709	3.14216	1.5387	7.06486	7.1643	8.69085
NM_000272	XLOC_020612	3.17673	1.29726	1.10955	2.78007	3.52637	0.0271632	3.91824	0.643721	2.80171	5.0904	3.99213	0.62965	3.91061	1.17477	2.61401	2.98274	0.857131	5.51224	15.4687	7.15785	3.18156	2.06537	1.73582	3.07325	3.08098	2.89271	2.12987	2.38334	1.84761	1.16359
NR_027063	XLOC_020613	6.26343	3.80589	6.41125	8.43477	7.8975	5.86136	13.3183	6.7997	2.15634	6.6511	13.9343	7.96123	4.31813	4.80545	5.78279	19.6178	3.68734	3.14932	7.59981	6.92251	5.26655	7.99205	8.08591	7.06365	6.67575	5.72992	6.99954	1.6228	2.88185	7.01275
NR_015395	XLOC_020625	225.288	104.746	13.9562	211.31	308.084	316.348	187.341	34.9084	166.249	25.6401	24.8051	10.296	143.885	58.3084	20.7024	5.28111	67.294	17.3158	10.8023	50.7411	129.553	134.751	21.5002	87.2165	43.54	573.119	180.516	54.9015	59.6452	76.8404
NR_040001	XLOC_020920	15.402	0	0.130894	0.083987	0.34608	0	2.77938	0.0115854	0.0244985	10.2996	0.510877	0.180275	0	3.93637	5.62755	0.434501	0	3.75209	9.94186	1.61915	4.01647	7.21454	0.823859	5.12064	8.03002	1.55729	2.21491	0.581363	0	1.7309
NR_003244	XLOC_021692	0.114491	0	0	0.117826	0.0365205	0.00210566	0.0975309	0.618955	0.0558572	0.0258385	0.083754	0.146434	0.52243	0.480074	0.871147	0.449744	2.11284	0.178635	0.827836	0.371883	0.459567	0.44576	4.47288	0.264446	0.548226	0.0285708	0.149073	0.0325254	0	0.158118
XLOC_013957	XLOC_022386	2.82039	7.91828	4.88409	7.88398	8.16886	8.76386	3.83691	9.44751	6.13353	2.30764	7.94268	6.04244	4.40132	1.66006	6.5028	0	0.670741	2.34456	7.77703	9.51288	4.66135	3.31186	11.6651	10.8054	2.20835	6.53154	2.14212	2.39411	4.36945	2.52078
XLOC_014160	XLOC_022784	0.0709647	0.38775	0.623747	0.694366	0.244419	0.475664	1.04044	0.726421	0.376835	0.124143	0	0.0795145	0.153938	0.142152	0.113906	0.0153697	0.378456	0.0234787	12.6661	0.174798	0.0762865	0.178235	0.95717	0.0576004	0.279965	0.183672	0.20146	0.189818	0.364463	0.50836
NR_033321	XLOC_022865	3.55095	0.422214	39.3768	4.21207	2.7557	5.93862	1.98508	18.6655	2.51172	3.37743	4.28379	1.81489	8.42193	19.0281	4.55529	1.04544	14.611	4.77399	5.16955	6.09161	4.07156	16.9993	22.688	5.6513	4.3595	7.18578	4.98847	20.9464	21.1521	6.17216
NR_002323	XLOC_022899	32.4224	35.985	42.6459	22.4901	36.0169	27.7334	16.5157	30.3334	41.8033	25.821	28.5359	12.3272	26.0857	37.0137	29.0944	12.2026	35.8515	40.6599	38.1701	32.828	29.9438	30.7718	20.287	26.5476	22.1599	31.9952	33.9048	64.6653	46.0583	38.0474
XLOC_002746	XLOC_024023	2.48844	0.0628474	0.982928	3.26205	11.5938	0.136121	4.06306	0.145826	0.786401	3.6646	8.0782	0.385257	1.65621	3.30773	5.30011	0.257486	0.222672	7.70937	8.13537	2.26808	2.01262	2.0784	9.87478	3.39155	1.88593	10.7661	5.08958	2.2941	4.3051	14.1932
NR_038322	XLOC_024442	8.97633	13.5747	4.79548	12.7015	8.0504	0.404249	8.91894	13.4041	17.7627	22.3585	8.28606	23.2195	30.9317	10.3291	18.7515	3.0803	11.7869	19.9726	14.2874	21.4019	17.7309	15.2974	29.6605	15.3468	22.6424	13.1087	10.8232	6.50531	6.73649	8.78085
NR_001566	XLOC_025308	1.3067	3.55165	6.52057	1.38619	0.560198	2.57312	0.481185	0.557223	3.49808	0	0.0949589	0.129655	0	0	0	0	0	0.205817	8.58937	0	0.442149	0.641659	1.69584	0.203007	0	23.1452	0.16967	73.6745	14.5459	1.48188
XLOC_003526	XLOC_025732	0	0	0	0.200671	0.309465	0	1.29512	0	0	0	0	0	0	0	0	0	0	0	0.647687	0	0	0	0	0	0	4.14707	0.654556	0.564452	0.555798	0
NR_024031	XLOC_025755	49.9034	64.7441	210.923	29.9566	26.7	134.603	48.3334	80.5426	51.7326	92.8786	108.222	86.4039	25.0299	99.9977	47.8603	47.118	21.9237	33.9926	26.4563	61.4752	18.9852	28.6115	35.3115	15.485	49.0416	26.9924	24.0909	124.495	92.1104	40.9261
NM_001237	XLOC_026832	16.1947	16.5212	27.9024	5.94133	20.1867	58.5463	25.03	24.3859	24.3086	1.03184	0.951927	0.565241	1.56418	5.35312	1.52094	0.0662616	1.20629	1.12686	3.42634	0.478836	0.927249	1.40974	0.819189	1.37028	2.31485	7.80429	33.5896	75.0167	37.0393	5.9115
XLOC_004122	XLOC_026935	0	0.869105	2.92955	0.539209	0	0.072738	0.351914	0.0232551	2.71077	0.5188	0.0380032	0.149946	0.382782	0.13703	0.964365	0.732421	0.0680572	0.840937	1.87741	2.2895	0	0.0283362	0.133945	0.280688	0.558172	0	0.038051	2.04191	0	0
XLOC_004198	XLOC_027070	0	0	0	0.0289136	0	0.00621736	0.0354924	0	0.0313341	1.08133	0	0	0	0	0	0	0	0	0.0429504	0.136787	0	0	0	0	0	0	1.75767	0.487652	0	0
NR_038848	XLOC_027246	1.64026	44.2828	39.3844	0.243624	0.185343	5.08803	0.0695709	3.53789	49.8512	0.021771	0.426852	0	0.0525517	0.13645	0.745092	0.0708451	0	0.02813	0.614346	0.248831	0.0342951	0.0444833	0.0140362	0.525373	0	8.20667	1.1969	50.3058	51.5026	0.0816375
NR_039993	XLOC_027524	4.29437	10.9774	13.5751	12.7286	10.5114	32.9099	7.93183	20.1188	15.5662	24.4713	18.7555	7.44567	3.72417	10.0523	11.9195	5.85282	5.82548	11.1448	15.207	15.852	4.94746	10.2134	37.4856	8.93377	13.7621	15.0106	5.27267	17.9205	12.2741	7.4875
NR_015370	XLOC_027600	9.64336	24.0479	24.1698	20.7887	7.85866	17.283	8.32695	29.2919	65.9892	6.10842	5.92182	6.6522	32.1583	20.7262	30.4562	11.4573	15.1341	42.1958	18.2885	13.1488	24.8136	31.605	27.0994	19.1037	32.0451	11.1172	8.82116	25.2066	9.24935	14.7589
XLOC_004803	XLOC_028238	17.955	0.569882	0.019065	0.172187	1.24028	5.41439	0.297757	3.40154	8.93658	0.544561	1.37322	0.768312	2.91105	10.8791	1.76077	1.51423	22.246	1.43037	3.5156	2.28827	3.63277	15.4546	0.555817	3.44584	4.44845	7.44116	2.48196	0.401453	0.300414	4.93558
DB2.2_TCONS_00005355	XLOC_028953	0	0	0	0	0	0.0334078	0	0.00967752	6.18146	0	0	0.0675295	0.0186276	0	0	3.0509	0	0.0274764	0.0512269	0.376812	0	0	0	0.0202323	0	0	0.00918791	0	0	0.0583407
NR_026807	XLOC_030620	2.58839	0	1.06093	1.63896	1.24548	0.00271415	0.954291	0	5.21857	6.98464	3.35353	0.700303	2.14112	0.582948	0.670267	0.0198707	0	0.567099	2.65756	9.76287	0.631787	0.955563	0.851627	2.15632	0.316953	3.40059	1.12024	2.24833	22.8923	9.31053
XLOC_005935	XLOC_031016	0.521137	0.0226951	0.259589	0.0621526	14.281	0	0.658398	0.0730758	0	0.0653176	0.0669794	0	0.067172	0.208061	0.444788	0	0	0.26297	0.416888	0.62451	0.693431	0.461947	0.0481525	0.15106	0.188556	0.912207	20.3094	2.84051	0	0.404319
XLOC_006025	XLOC_032298	6.03699	0	0.0137955	0.163772	4.79093	0.0164199	0.0802623	0	11.291	1.06912	0	0	0	0.0162174	8.61459	2.24678	0	0.0157355	0.527087	0.0104633	0.92424	0.197883	0	0.231776	17.4506	0.106521	8.83074	0.685008	0	2.51177
XLOC_006198	XLOC_032783	0.12729	0	0.00544444	0.132871	0.0871934	0.457582	0	0.0848419	0	0.0189528	0	0.0775158	0	0	0.0296466	0.179519	0	0	0	0	0.284929	0.363392	0	0.376185	0	0.186643	1.70203	1.03984	0	0
NR_038889	XLOC_033301	4.85894	6.94263	3.53095	6.91519	4.64366	9.85893	2.87799	16.3821	10.8154	3.23015	5.39855	6.24675	6.90755	6.0551	5.20616	1.78156	3.61452	6.01381	6.2716	4.83355	5.24487	11.5885	6.92242	7.29935	3.02522	7.087	4.55757	6.31513	6.33413	12.6947
NR_024412	XLOC_033746	13.5581	11.7143	13.1354	27.0169	33.8777	92.4553	34.4372	22.6482	16.0684	59.723	129.078	48.1266	29.7972	27.5608	36.1978	32.2919	27.7701	17.1115	17.3253	38.1809	19.5834	32.2825	27.9192	29.7664	45.7732	42.988	35.583	22.7458	11.4426	16.9355
NR_015431	XLOC_033831	0.605287	3.83047	0.4241	1.672	0.354371	1.93859	0.545657	7.75705	4.15407	4.68575	27.9524	1.65199	16.0025	15.742	8.69731	28.9453	3.55537	2.52455	3.79592	20.9157	4.6574	6.09946	20.2553	4.95977	5.23901	4.67207	1.50466	1.80186	0.0781047	9.10468
XLOC_006850	XLOC_034393	0.489138	0	0	0	8.99092	0	0	0	0	0.102546	0	0	0	0	0	0	0	0	0.078772	0.162302	0	0	0.0345854	0	0	9.81556	0.219498	0	0.105691	0
XLOC_006922	XLOC_034557	29.9843	30.9286	29.9909	16.5751	13.1628	249.092	20.1507	76.9501	99.0101	2.75442	1.64681	3.6555	7.94138	20.509	8.78035	7.68476	13.6294	977.156	8.85068	6.89095	3.94552	928.033	2.7045	467.149	5.64166	23.7023	10.2455	24.373	16.8305	8.83467
NR_003529	XLOC_035420	14.5028	12.2201	20.4992	15.0441	9.52033	0	36.7282	5.27066	29.9048	5.28996	5.84091	9.18638	4.5966	7.39236	11.0281	4.3583	6.41444	6.26133	4.24131	3.88802	6.7172	5.35566	3.18545	6.18881	10.1422	8.09042	12.4682	16.0691	7.47366	6.16803
XLOC_007549	XLOC_035905	0.594901	0.983223	3.03772	2.63375	3.07751	4.54106	2.3523	3.5922	2.05309	1.56806	2.28458	0.592503	0.562189	0.581951	0.402287	1.54532	1.35069	2.52846	2.2522	3.45245	2.09089	1.3497	1.35567	3.29146	0.643677	3.00359	1.50869	5.09542	5.75759	1.74887
NR_045006	XLOC_036827	0.00788305	0.0512071	0.0363641	0.0234242	0	0	0	0	0	0.0264935	0	0	0.0153558	0	0.0370612	0	0.0125666	0.0269157	0.0741361	0.0655638	0.0174966	0.0576982	0.434833	0.0475336	0	0.0482694	0	0.218272	0.169543	0.0940108
XLOC_l2_015578	XLOC_037515	6.92263	0.173732	10.0617	1.04239	3.04229	0.275153	1.01212	1.33518	0.60029	7.75871	4.04468	4.33716	6.6632	3.3221	7.73944	2.63128	1.0227	24.9924	7.52725	15.3297	5.80645	11.4345	18.3411	7.37034	9.87402	9.47187	6.44706	6.42729	3.04763	7.75491
NR_015353	XLOC_038040	16.7158	10.2601	22.1314	14.9119	19.4011	17.0619	16.4087	29.0559	58.8782	12.8973	22.7893	14.7317	17.6702	17.3658	34.8615	20.4776	16.8612	22.642	14.4652	35.0245	32.2363	30.7238	23.1907	26.6677	42.734	12.9179	19.452	7.0384	17.3546	36.2055
XLOC_008185	XLOC_038090	0	0.0146751	0.0204423	79.6486	0.000745858	31.4015	18.0434	0	3.17977	72.7738	0.282788	0	1.34e-06	132.15	0.492325	0	0.000157562	0	2.26728	49.9409	19.484	0.183067	0.0790849	46.795	36.9647	0.202006	0.0957635	0.0445297	0.00108318	89.7806
NR_026975	XLOC_038274	4.21928	13.6758	27.1075	2.01446	2.52384	20.0495	3.93053	14.2808	24.4434	10.4605	13.2209	17.0671	3.40373	3.8544	3.13769	7.90806	1.09315	4.50868	10.8268	5.84922	3.62844	7.65967	4.81771	5.41874	11.2995	3.22281	1.24849	21.7862	18.8402	14.2202
NM_001554	XLOC_000703	554.11	14.6873	41.3872	151.708	328.418	1.7772	76.6153	0.0829382	47.8063	40.5484	38.6126	9.30507	356.405	70.9001	119.283	114.825	0.13335	64.6034	32.9189	146.486	315.201	145.279	18.2744	190.541	209.87	435.932	405.27	73.3637	91.8205	471.814
NM_001257374	XLOC_001134	214.501	87.4754	25.7588	381.138	519.269	136.242	548.544	36.4847	148.462	70.125	73.9561	62.5306	155.842	48.8803	66.75	142.577	6.84965	173.388	70.8972	83.7368	235.616	122.948	35.0653	227.905	97.1919	381.173	600.881	63.7375	40.7576	193.116
NM_000147	XLOC_002006	2.94366	17.0516	3.2802	4.01244	4.9898	9.41372	2.65473	34.3686	3.16634	48.9863	10.9056	61.7912	20.1557	22.3919	26.8057	10.8515	33.6052	35.1033	23.7439	28.8619	25.5241	36.5669	9.43645	16.2867	18.6096	3.89102	10.3978	5.56435	5.25022	50.9852
NM_006618	XLOC_003175	17.438	18.3142	50.3319	24.3963	16.5539	18.855	15.847	6.51343	7.39717	6.04506	5.26673	4.20255	13.0962	7.89422	9.84577	4.17128	9.08521	11.8683	54.4256	8.56265	11.3331	5.59965	5.02695	8.13712	9.61833	20.1904	14.3016	52.3056	45.9194	11.0639
NM_001613	XLOC_004791	9.82223	23.3828	6.45484	7.27516	289.507	0.409948	14.3538	29.9279	7.79346	264.14	131.896	97.7534	810.686	445.629	2509.27	328.105	6.0928	498.795	577.609	159.182	368.663	1178.06	49.7351	384.999	998.071	665.126	166.829	59.3634	286.578	821.829
NM_014488	XLOC_006830	7.6854	4.65296	1.96682	3.26696	10.9512	0.483544	1.84659	14.0285	6.50098	1.53882	6.06299	1.81134	5.33622	5.28529	5.02359	5.78689	5.50316	4.69409	1.98076	2.69579	6.91167	5.12422	8.66582	5.81386	5.75638	3.85107	4.85721	5.90955	3.67598	4.65032
NM_001256799	XLOC_007173	2078.68	2769.54	3079.2	2129.18	3069.05	1613.29	4985.13	6498.76	5536.6	812.686	2007.5	1351.73	692.048	686.44	845.244	6996.67	742.688	560.925	592.863	1342.78	1238.78	976.073	1590	1298.85	1221.05	2621.95	3184.2	1769.02	1600.47	1094.75
NM_139078	XLOC_007802	11.6655	14.1359	20.7128	13.1572	11.4573	15.0265	11.8272	11.1223	15.3526	11.5817	13.4448	14.7153	10.578	9.22497	9.42765	12.6438	12.1122	9.79108	8.79301	13.9575	9.39702	12.4556	11.8632	11.4385	10.3188	11.2703	9.84963	26.6296	13.3278	11.3795
NM_001042603	XLOC_007978	12.5699	7.82742	6.91019	8.5093	11.7586	5.92718	7.99554	12.1651	7.81037	6.01099	5.54552	5.40432	6.67662	9.70247	6.96012	5.50892	22.7912	8.17577	8.83681	7.58495	9.21859	9.2414	4.38141	7.10226	6.60338	10.1485	9.16508	12.6811	17.8963	6.96593
NM_002345	XLOC_008515	0.0469171	0	1.46878	0.0256288	65.5911	0	0	0.00317761	0.288772	92.1038	120.213	21.1974	735.033	297.11	231.637	13.6385	0.115859	307.662	66.9162	46.249	47.7263	85.3353	1.44488	168.172	110.617	87.1118	365.834	133.47	10.7132	733.067
NM_021009	XLOC_008739	609.691	660.116	290.306	1242.47	529.771	671.39	769.615	745.158	750.119	558.275	861.782	613.005	1432.6	828.065	807.736	1807.56	711.976	325.868	876.223	799.151	783.41	841.591	862.981	609.774	899.732	702.021	549.73	490.339	135.94	551.023
NM_000820	XLOC_009644	48.5084	0.157703	16.2881	123.913	219.293	11.236	122.703	0.439726	8.51392	36.2478	89.0622	20.8189	67.2756	46.6877	76.1269	68.417	1.39685	57.9597	63.4598	44.1633	60.2885	50.5155	15.3626	36.6253	47.5843	677.408	299.704	26.9309	12.4565	98.2364
NM_023000	XLOC_009912	4.20178	6.23469	3.3166	4.44884	4.02761	2.54425	2.86995	6.88016	4.89342	5.55892	9.045	3.8729	4.82655	5.94298	7.70035	3.89718	13.1551	6.10266	3.92698	9.99888	9.45744	6.55942	10.7286	8.17839	8.77438	10.3704	4.46084	5.33768	5.60917	3.84973
NM_005853	XLOC_013198	0	0	0.289934	3.57896	1.88606	0.925763	4.79601	0.0262403	0.986467	2.4119	5.56672	0	2.2259	0.0627197	0.445388	2.42527	0	0.206693	0.717803	0.254565	0.635078	0.346237	0.0371769	3.58255	0.0702456	0.0961133	2.45232	1.0161	2.37731	0.0320124
NM_005953	XLOC_013214	3461.43	342.894	84.0972	6204.94	2938.56	33.6973	14561.5	53.4657	2377.72	609.395	248.134	8932.23	1122.67	459.7	180.473	1274.81	92.7825	118.809	150.141	1623.45	1262.43	888.326	486.948	211.294	415.697	657.825	2079.23	47.6171	8.45146	883.306
NM_001451	XLOC_013439	0.567358	0	0.0068554	0.00413216	0.0931673	0	0	0.00774554	2.1095	0.72385	0.103303	1.21705	61.9514	4.00239	49.379	0.298489	0	0.918302	0.988381	1.02587	1.12625	5.05279	1.03399	0.288998	32.1988	80.0936	10.7135	0.990188	0.226848	16.2679
NM_000152	XLOC_015032	23.7877	50.01	14.8883	19.1115	13.725	1.4776	15.6721	4.1496	49.2141	14.5561	14.6063	27.2287	24.4171	10.7639	14.3806	36.0299	37.8138	9.71977	47.4896	14.8247	21.5067	12.6226	8.88811	19.9593	13.5213	13.4387	19.1217	1.89753	4.57671	85.651
NM_000201	XLOC_016871	28.6803	41.6936	3.4663	0.383809	1.08403	26.7249	1.0435	44.8612	26.1297	12.1325	8.48806	24.1271	382.01	29.5805	21.4229	18.6692	17.1358	14.8153	4.65129	6.91119	22.6028	52.03	6.95388	11.0336	14.1058	25.7581	18.6497	1.87104	0.317362	57.5243
NM_004907	XLOC_016929	31.8854	20.405	66.7437	66.0548	19.8485	108.666	36.1929	49.2909	211.129	26.3475	7.44142	49.2873	83.0282	39.3498	28.5876	11.3805	114.408	44.0598	10.3687	123.7	93.7553	136.354	12.7671	100.987	20.0405	30.4602	34.5403	18.3419	27.2937	121.93
NM_014173	XLOC_017006	53.9613	31.8121	66.9914	36.863	51.691	50.0678	47.596	47.4635	45.0413	28.1101	42.5573	48.9249	31.4304	33.7539	33.5029	64.0864	33.7576	24.7891	33.6666	24.1039	30.0114	39.2519	55.1128	36.9693	33.9202	45.6586	51.6754	46.3185	39.5902	53.7183
NM_207291	XLOC_017161	38.6012	52.9508	60.971	54.7208	41.8026	54.0609	41.6869	112.257	43.3605	31.6525	90.7106	141.756	51.7393	92.4244	53.7129	141.062	72.6286	79.9952	36.2751	93.5502	90.5599	87.568	84.9124	97.1262	66.1179	41.2796	46.1488	28.4129	47.333	60.4043
NM_001281	XLOC_017193	60.4259	50.997	51.0405	50.8056	60.0264	20.0867	53.5186	27.7582	16.3565	32.6415	28.189	20.434	24.0202	22.3529	36.6218	21.2554	32.8737	37.9812	44.5011	19.7185	29.3289	46.1213	123.886	25.8758	32.1168	60.3124	46.0227	32.4672	66.3366	44.9784
NM_001130824	XLOC_017242	53.2508	46.4854	62.4796	53.8543	70.15	52.4186	45.0395	89.1821	44.4947	27.3959	28.9307	24.2095	31.3685	33.0428	29.1336	75.797	33.2727	43.4147	83.6055	47.984	49.483	40.8063	48.1683	27.4569	34.5955	60.1131	43.0093	20.0528	72.106	42.5824
NM_005178	XLOC_017321	11.1043	7.85082	1.21172	5.35835	6.65103	3.17495	7.90988	13.9392	26.8111	13.4632	7.97767	58.9105	122.306	34.3325	23.7804	12.7692	19.427	27.942	7.64027	2.60726	10.6043	39.8178	2.29015	9.08482	18.2765	9.88817	6.31633	0.213002	0.44888	28.3323
NM_000146	XLOC_017409	1510.44	3131.24	898.528	2716.24	503.954	2126.19	251.25	1369.88	910.979	2497.27	538.785	5953.27	4307.83	2200.41	1666.66	882.415	2334.59	815.904	304.655	970.292	2801.86	1250.37	916.875	2272.72	993.579	3621.95	3260.52	454.426	314.749	3171.57
NM_001193646	XLOC_017447	21.6713	9.26019	7.14988	11.5514	26.6139	230.598	14.8139	111.31	17.3041	11.9508	4.95837	1330.13	8.55574	21.3672	8.17571	17.6989	8.39459	7.37789	17.0505	13.7341	103.925	20.0671	7.85996	16.4766	12.0766	12.2563	25.0581	5.26665	7.10703	13.7065
NM_014225	XLOC_017490	126.579	77.8709	200.969	154.151	163.581	94.2411	141.653	124.437	68.6794	75.2467	142.131	61.1127	66.8268	54.0264	82.4642	171.854	65.8204	74.7486	59.6391	65.5015	82.9489	67.889	124.108	56.8812	60.708	134.877	123.754	89.7124	154.068	85.8589
NM_001253792	XLOC_017618	10.3052	22.1376	17.592	6.86137	8.10578	11.0085	7.72131	13.8988	5.66435	7.58281	5.5818	20.9818	8.51381	9.22724	12.5057	5.54175	5.1824	7.61664	9.85483	7.55093	6.59981	5.65881	10.3686	7.00706	14.5915	10.4165	10.5186	5.12307	16.005	7.22106
NM_001145145	XLOC_018335	54.8957	164.709	154.243	153.143	48.0403	200.712	188.974	77.6145	93.9597	30.542	9.74199	4.94839	56.1161	40.99	44.32	7.45769	23.6815	55.2368	33.5406	9.46284	73.6174	40.8949	2.9442	64.1649	36.1401	118.876	128.342	67.1106	58.3453	78.3265
NM_000272	XLOC_020612	3.17673	1.29726	1.10955	2.78007	3.52637	0.0271632	3.91824	0.643721	2.80171	5.0904	3.99213	0.62965	3.91061	1.17477	2.61401	2.98274	0.857131	5.51224	15.4687	7.15785	3.18156	2.06537	1.73582	3.07325	3.08098	2.89271	2.12987	2.38334	1.84761	1.16359
NM_005168	XLOC_020805	98.2621	0.0477184	11.2088	98.2243	81.7501	0.0767249	23.0584	0.205877	13.6758	15.1305	25.2208	50.0532	39.7827	12.8681	18.1545	6.56941	0	5.38733	3.46741	15.1859	58.0763	21.9449	4.89042	41.8793	20.4351	509.941	293.594	70.1853	22.9778	44.5593
NM_014941	XLOC_023293	10.3286	15.1875	21.6622	8.82201	11.666	10.9823	8.1281	6.63776	11.8982	6.07674	6.85485	6.8967	6.16926	7.77609	8.50256	26.1386	9.03765	8.05077	19.0022	7.73931	7.6387	8.4189	4.64414	6.99314	11.0209	9.27975	10.8459	5.19925	12.5138	9.2778
NM_003714	XLOC_028811	19.5779	77.0263	19.8109	5.02968	176.365	8.45314	11.8066	2.68958	67.1496	0.769649	1.4683	0.190944	61.3688	2.72313	2.91199	3.16818	0	2.12711	1.02813	5.8566	2.05354	2.56065	0.805375	9.38826	6.26447	198.485	100.36	31.028	33.6009	12.5868
NM_004117	XLOC_030446	27.9165	10.9773	19.221	44.553	77.1584	38.8036	80.6967	24.3412	11.2076	277.793	251.26	315.144	32.0479	115.975	59.1815	419.119	67.1779	21.6816	34.9565	345.844	201.545	69.7651	37.5481	32.9414	103.87	3.67421	3.63812	10.7814	7.73939	36.8773
NM_001145354	XLOC_032907	9.49906	12.6406	10.5113	9.02945	9.76279	13.5782	8.75042	9.42964	8.97801	12.7003	18.0023	12.2764	11.5221	10.2198	8.73179	17.7952	10.3633	10.3118	10.9545	16.3865	14.3062	8.82324	10.9465	12.1348	11.0439	13.1298	13.1362	18.7477	12.2212	8.1229
NM_002467	XLOC_034556	82.2802	122.023	22.9206	163.517	23.9977	82.6362	141.275	65.2096	371.519	9.70545	11.5163	20.9179	35.1315	34.0738	18.4638	118.105	39.7785	31.1472	8.68092	10.6028	68.7093	60.7745	2.80165	43.0216	37.0933	21.6	18.896	17.2885	14.2628	42.4464
NM_002568	XLOC_035111	433.964	476.54	476.784	411.245	467.106	480.758	356.992	602.682	595.894	103.609	93.2946	159.219	366.157	298.521	0	0	832.1	304.065	293.651	127.408	392.784	231.032	65.8395	188.587	433.21	210.155	313.905	160.577	174.297	152.48
NM_006743	XLOC_037309	75.2395	21.5055	28.8841	43.922	109.514	41.7979	62.2519	65.5602	53.5879	41.6288	38.6204	35.0833	44.8813	16.2386	26.8226	15.964	66.3543	37.0742	25.7689	52.5102	160.15	85.1553	41.8801	94.9902	21.0786	53.8758	41.6732	67.1083	33.9075	34.7542

## Sheet: SubTissueExpMat_catalogCellType
#1.2
91	3
NAME	InputGTF-ID	hLF	HeLa	hFF
NR_033998	XLOC_000755	4.27725	0.0259026	1.76914
XLOC_l2_000471	XLOC_001179	0.599265	0.139356	5.97929
uc001byq.3	XLOC_002120	14.8405	19.7602	8.45438
XLOC_000918	XLOC_002450	6.0733	10.3163	2.82211
NR_002578	XLOC_003035	107.008	683.931	105.494
NR_033857	XLOC_003965	1.24179	1.51302	2.02881
NR_026762	XLOC_004105	2.62646	27.8641	1.69464
NR_028272	XLOC_005583	348.513	1164.41	62.8277
NR_002819	XLOC_005587	1618.57	988.891	165.985
NR_038903	XLOC_005766	7.75449	34.2854	10.1971
NR_002196	XLOC_006102	0.0871422	22.0232	0.270716
NR_002728	XLOC_006110	0.646249	0.000158388	0.0851078
XLOC_009447	XLOC_006589	0.0129256	0.0125063	0.00908559
XLOC_009474	XLOC_006679	1192.61	728.301	145.064
NM_014488	XLOC_006830	3.67952	6.46828	4.75225
NM_002046	XLOC_007173	2504.21	5509.08	3124.16
XLOC_002862	XLOC_007242	0	0.0301508	0
DB2.2_TCONS_00023484	XLOC_007243	0	0	0
NR_040245	XLOC_007334	2.87823	10.5785	2.90946
XLOC_009810	XLOC_007631	45.4319	0.0464932	10.545
NM_139078	XLOC_007802	10.7618	15.3459	9.63776
XLOC_010017	XLOC_008091	1.1251	0.369141	0.519471
NR_003716	XLOC_008338	0.0182701	2.91278	6.95468
XLOC_010102	XLOC_008404	8.84382	27.6885	12.5253
XLOC_010202	XLOC_008640	13.0958	27.8222	9.43984
XLOC_010263	XLOC_008774	0.00644614	30.75	0
XLOC_010514	XLOC_009208	13.3793	0.350672	7.05198
NR_024464	XLOC_009296	0.122	0	0.0256459
XLOC_010709	XLOC_009582	6.61934	2.31978	3.32782
NM_000820	XLOC_009644	646.952	8.50063	292.291
NM_023000	XLOC_009912	9.9009	4.88796	4.35073
XLOC_010853	XLOC_009935	0.0612489	0	0.354303
NR_033358	XLOC_010155	334.18	0.00736246	31.9444
XLOC_011034	XLOC_010563	31.2919	5.549	4.40397
NR_029435	XLOC_010575	17.8469	22.2716	10.5419
XLOC_011185	XLOC_010939	38.1249	0	9.26294
XLOC_011226	XLOC_011173	34.0043	118.648	30.0606
NR_024433	XLOC_011260	0.823425	0.461776	0.201735
XLOC_011535	XLOC_012457	29.2876	11.7073	25.9916
NM_005853	XLOC_013198	0.0918635	0.982555	2.38874
NM_001451	XLOC_013439	76.4584	2.09723	10.5107
XLOC_011950	XLOC_013903	1.01933	19.9669	13.6664
XLOC_011997	XLOC_014001	1.67755	2.26686	1.13822
XLOC_012046	XLOC_014109	48.6201	1.29162	3.23129
XLOC_012187	XLOC_014614	1.90746	0.461707	0.33535
XLOC_012192	XLOC_014619	2.13447	5.5323	1.7436
XLOC_012197	XLOC_014643	0.244075	5.75534	0.338299
XLOC_012281	XLOC_014897	2.0151	1.20532	0.9994
XLOC_012564	XLOC_015889	0.20567	0	0.00230445
XLOC_012599	XLOC_016074	0.36257	0.306051	0.280456
XLOC_012980	XLOC_016954	23.8829	32.4286	5.53333
XLOC_002094	XLOC_020269	5.49309	0.0552412	0.0562485
NR_033872	XLOC_020369	3.00044	13.4703	1.49504
NM_000272	XLOC_020612	2.76289	2.80444	2.08409
NR_027063	XLOC_020613	5.47155	2.15268	6.84049
NR_015395	XLOC_020625	547.31	166.006	175.919
NR_040001	XLOC_020920	1.48648	0.0247008	2.17919
NR_003244	XLOC_021692	0.0272774	0.0557271	0.145291
XLOC_013957	XLOC_022386	6.23502	6.14591	2.07976
XLOC_014160	XLOC_022784	0.17548	0.374959	0.197365
NR_033321	XLOC_022865	6.86326	2.50679	4.86169
NR_002323	XLOC_022899	30.5499	41.7346	33.2024
XLOC_002746	XLOC_024023	10.2789	0.786727	4.97073
NR_038322	XLOC_024442	12.513	17.7502	10.5556
NR_001566	XLOC_025308	22.1327	3.50092	0.167317
XLOC_003526	XLOC_025732	3.9626	0	0.644169
NR_024031	XLOC_025755	25.7741	51.6818	23.589
NM_001237	XLOC_026832	7.45427	24.2831	33.1022
XLOC_004122	XLOC_026935	0	2.70647	0.0375352
XLOC_004198	XLOC_027070	0	0.0316082	1.71697
NR_038848	XLOC_027246	7.83547	49.789	1.17299
NR_039993	XLOC_027524	14.3292	15.5075	5.14501
NR_015370	XLOC_027600	10.6154	65.7437	8.52487
XLOC_004803	XLOC_028238	7.10426	8.9023	2.41453
DB2.2_TCONS_00005355	XLOC_028953	0	6.14647	0.00906335
NR_026807	XLOC_030620	3.24997	5.20566	1.09799
XLOC_005935	XLOC_031016	0.871559	0	19.5904
XLOC_006025	XLOC_032298	0.101766	11.2336	8.61162
XLOC_006198	XLOC_032783	0.178478	0	1.66167
NR_038889	XLOC_033301	6.76776	10.775	4.43039
NR_024412	XLOC_033746	41.0468	16.0664	34.73
NR_015431	XLOC_033831	4.46138	4.13904	1.47305
XLOC_006850	XLOC_034393	9.37158	0	0.211299
XLOC_006922	XLOC_034557	22.6346	99.0299	10.022
NR_003529	XLOC_035420	7.72741	29.8428	12.2382
XLOC_007549	XLOC_035905	2.87149	2.05773	1.47906
NR_045006	XLOC_036827	0.0461554	0	0
XLOC_l2_015578	XLOC_037515	9.04351	0.600495	6.31178
NR_015353	XLOC_038040	12.3363	58.817	18.9382
XLOC_008185	XLOC_038090	0.192913	3.17823	0.0934264
NR_026975	XLOC_038274	3.07783	24.4044	1.18917

## Sheet: RefAnnot-ScreenId.NameMap
refAnnotation_ID	FishScreen_ID		The IDs on the left column are used in the transcriptome ref GTF used for Cuffdiff expression estimation
XLOC_002120	uc001byq.3		IDS on the right are used in our lincRNA-FISH analysis
XLOC_002450	XLOC_000918
XLOC_000755	NR_033998
XLOC_001179	XLOC_l2_000471
XLOC_003035	NR_002578
XLOC_003965	NR_033857
XLOC_004105	NR_026762
XLOC_006102	NR_002196
XLOC_006110	NR_002728
XLOC_006589	XLOC_009447
XLOC_005583	XLOC_l2_002349
XLOC_005583	NR_028272
XLOC_005587	NR_002819
XLOC_006679	XLOC_009474
XLOC_006830	NM_014488
XLOC_005766	NR_038903
XLOC_007173	NM_002046
XLOC_007242	XLOC_002862
XLOC_007243	DB2.2_TCONS_00023484
XLOC_008091	XLOC_010017
XLOC_007334	NR_040245
XLOC_008338	NR_003716
XLOC_008404	XLOC_010102
XLOC_007631	XLOC_009810
XLOC_008640	XLOC_010202
XLOC_007802	NM_139078
XLOC_008774	XLOC_010263
XLOC_009296	NR_024464
XLOC_009582	XLOC_010709
XLOC_009644	NM_000820
XLOC_009208	XLOC_010514
XLOC_010563	XLOC_011034
XLOC_010575	NR_029435
XLOC_009912	NM_023000
XLOC_009935	XLOC_010853
XLOC_010155	NR_033358
XLOC_010939	XLOC_011185
XLOC_011173	XLOC_011226
XLOC_011260	NR_024433
XLOC_012457	XLOC_011535
XLOC_013903	XLOC_011950
XLOC_013198	NM_005853
XLOC_014001	XLOC_011997
XLOC_014109	XLOC_012046
XLOC_013439	NM_001451
XLOC_014614	XLOC_012187
XLOC_014619	XLOC_012192
XLOC_014643	XLOC_012197
XLOC_014897	XLOC_012281
XLOC_015889	XLOC_012564
XLOC_016074	XLOC_012599
XLOC_016954	XLOC_012980
XLOC_020269	XLOC_002094
XLOC_020369	NR_033872
XLOC_020612	NM_000272
XLOC_020613	NR_027063
XLOC_020625	NR_015395
XLOC_020920	NR_040001
XLOC_021692	NR_003244
XLOC_022386	XLOC_013957
XLOC_022784	XLOC_014160
XLOC_022865	NR_033321
XLOC_022899	NR_002323
XLOC_024023	XLOC_002746
XLOC_025308	NR_001566
XLOC_024442	NR_038322
XLOC_025732	XLOC_003526
XLOC_025755	NR_024031
XLOC_026832	NM_001237
XLOC_026935	XLOC_004122
XLOC_027070	XLOC_004198
XLOC_027246	NR_038848
XLOC_028238	XLOC_004803
XLOC_027524	NR_039993
XLOC_027600	NR_015370
XLOC_028953	DB2.2_TCONS_00005355
XLOC_030620	NR_026807
XLOC_031016	XLOC_005935
XLOC_032298	XLOC_006025
XLOC_033301	NR_038889
XLOC_032783	XLOC_006198
XLOC_033746	NR_024412
XLOC_033831	NR_015431
XLOC_034393	XLOC_006850
XLOC_034557	XLOC_006922
XLOC_035420	NR_003529
XLOC_035905	XLOC_007549
XLOC_036827	NR_045006
XLOC_038040	NR_015353
XLOC_038090	XLOC_008185
XLOC_037515	XLOC_l2_015578
XLOC_038274	NR_026975

## Sheet: TissueAndCellSource
TissueExpressionMat_Kelly	samples used for abundance estimation across all samples
Tissue / cell line	Source	Access	Read length
HUVEC	ENCODE	GSE23316	75
HUVEC	ENCODE	GSE23316	75
NHLF	ENCODE	GSE23316	75
NHLF	ENCODE	GSE23316	75
HepG2	ENCODE	GSE23316	75
HepG2	ENCODE	GSE23316	75
H1-hESC	ENCODE	GSE23316	75
H1-hESC	ENCODE	GSE23316	75
H1-hESC	ENCODE	GSE23316	75
H1-hESC	ENCODE	GSE23316	75
H1-hESC	ENCODE	GSE23316	75
NHEK	ENCODE	GSE23316	75
NHEK	ENCODE	GSE23316	75
HSMM	ENCODE	GSE23316	75
HSMM	ENCODE	GSE23316	75
K562	ENCODE	GSE23316	75
K562	ENCODE	GSE23316	75
MCF7	ENCODE	GSE23316	75
GM12878	ENCODE	GSE23316	75
GM12878	ENCODE	GSE23316	75
GM12878	ENCODE	GSE23316	75
HeLa	ENCODE	GSE23316	75
HeLa	ENCODE	GSE23316	75
Kidney	HBM	E-MTAB-513	75
Heart	HBM	E-MTAB-513	75
Liver	HBM	E-MTAB-513	75
Lung	HBM	E-MTAB-513	75
Lymph node	HBM	E-MTAB-513	75
Prostate	HBM	E-MTAB-513	75
Skeletal muscle	HBM	E-MTAB-513	75
White blood cells	HBM	E-MTAB-513	75
Ovary	HBM	E-MTAB-513	75
Testes	HBM	E-MTAB-513	75
Thyroid	HBM	E-MTAB-513	75
Adipose	HBM	E-MTAB-513	75
Adrenal	HBM	E-MTAB-513	75
Brain	HBM	E-MTAB-513	75
Breast	HBM	E-MTAB-513	75
Colon	HBM	E-MTAB-513	75
Kidney	HBM	E-MTAB-513	50
Heart	HBM	E-MTAB-513	50
Liver	HBM	E-MTAB-513	50
Lung	HBM	E-MTAB-513	50
Lymph node	HBM	E-MTAB-513	50
Prostate	HBM	E-MTAB-513	50
Skeletal muscle	HBM	E-MTAB-513	50
White blood cells	HBM	E-MTAB-513	50
Ovary	HBM	E-MTAB-513	50
Testes	HBM	E-MTAB-513	50
Thyroid	HBM	E-MTAB-513	50
Adipose	HBM	E-MTAB-513	50
Adrenal	HBM	E-MTAB-513	50
Brain	HBM	E-MTAB-513	50
Breast	HBM	E-MTAB-513	50
Colon	HBM	E-MTAB-513	50
Placenta	Cabili 2011	GSE30554	76
Testes	Cabili 2011	GSE30554	76
Brain	Cabili 2011	GSE30554	76
Liver	Cabili 2011	GSE30554	76
Foot fibroblast	Seq-Cap	GSE29038	76
H1-hESC	Rinn	GSE38993	76
H1-NSC	Rinn	GSE38993	76
Foreskin iPS	Rinn	GSE38993	104
Lung iPS	Rinn	GSE38993	104
Foreskin fibroblasts	Cabili 2011	GSE30554;GSM759892	76
Foreskin fibroblasts	Cabili 2014	GSE57049;GSM1373735	101
Foreskin fibroblasts	Cabili 2014	GSE57049;GSM1373736	101
Foreskin fibroblasts	Cabili 2014	GSE57049;GSM1373737	101
Lung fibroblast	Cabili 2011	GSE30554; GSM759890	76
Lung fibroblast	Cabili 2011	GSE30554;GSM759891	76
Lung fibroblast	Cabili 2011	GSE30554;GSM759893	76

## Sheet: lncRNAFISH-TranscriptSet.GTF
chr1	hg19_refGene	exon	173833039	173833213	0	-	.	gene_id "NR_002578"; transcript_id "NR_002578";
chr1	hg19_refGene	exon	173833395	173833442	0	-	.	gene_id "NR_002578"; transcript_id "NR_002578";
chr1	hg19_refGene	exon	173833622	173833644	0	-	.	gene_id "NR_002578"; transcript_id "NR_002578";
chr1	hg19_refGene	exon	173833813	173833842	0	-	.	gene_id "NR_002578"; transcript_id "NR_002578";
chr1	hg19_refGene	exon	173834367	173834420	0	-	.	gene_id "NR_002578"; transcript_id "NR_002578";
chr1	hg19_refGene	exon	173834609	173834685	0	-	.	gene_id "NR_002578"; transcript_id "NR_002578";
chr1	hg19_refGene	exon	173834995	173835032	0	-	.	gene_id "NR_002578"; transcript_id "NR_002578";
chr1	hg19_refGene	exon	173835315	173835344	0	-	.	gene_id "NR_002578"; transcript_id "NR_002578";
chr1	hg19_refGene	exon	173835666	173835705	0	-	.	gene_id "NR_002578"; transcript_id "NR_002578";
chr1	hg19_refGene	exon	173835899	173835934	0	-	.	gene_id "NR_002578"; transcript_id "NR_002578";
chr1	hg19_refGene	exon	173836129	173836181	0	-	.	gene_id "NR_002578"; transcript_id "NR_002578";
chr1	hg19_refGene	exon	173837098	173837125	0	-	.	gene_id "NR_002578"; transcript_id "NR_002578";
chr1	hg19_refGene	exon	95393584	95393958	0	+	.	gene_id "NR_033998"; transcript_id "NR_033998";
chr1	hg19_refGene	exon	95397428	95397541	0	+	.	gene_id "NR_033998"; transcript_id "NR_033998";
chr1	hg19_refGene	exon	95426873	95426989	0	+	.	gene_id "NR_033998"; transcript_id "NR_033998";
chr1	hg19_refGene	exon	95428481	95428826	0	+	.	gene_id "NR_033998"; transcript_id "NR_033998";
chr2	hg19_refGene	stop_codon	110881368	110881370	0	-	.	gene_id "NM_000272"; transcript_id "NM_000272";
chr2	hg19_refGene	CDS	110881371	110881640	0	-	0	gene_id "NM_000272"; transcript_id "NM_000272";
chr2	hg19_refGene	exon	110880914	110881640	0	-	.	gene_id "NM_000272"; transcript_id "NM_000272";
chr2	hg19_refGene	CDS	110883214	110883258	0	-	0	gene_id "NM_000272"; transcript_id "NM_000272";
chr2	hg19_refGene	exon	110883214	110883258	0	-	.	gene_id "NM_000272"; transcript_id "NM_000272";
chr2	hg19_refGene	CDS	110886763	110886836	0	-	2	gene_id "NM_000272"; transcript_id "NM_000272";
chr2	hg19_refGene	exon	110886763	110886836	0	-	.	gene_id "NM_000272"; transcript_id "NM_000272";
chr2	hg19_refGene	CDS	110889256	110889368	0	-	1	gene_id "NM_000272"; transcript_id "NM_000272";
chr2	hg19_refGene	exon	110889256	110889368	0	-	.	gene_id "NM_000272"; transcript_id "NM_000272";
chr2	hg19_refGene	CDS	110901119	110901218	0	-	2	gene_id "NM_000272"; transcript_id "NM_000272";
chr2	hg19_refGene	exon	110901119	110901218	0	-	.	gene_id "NM_000272"; transcript_id "NM_000272";
chr2	hg19_refGene	CDS	110902070	110902146	0	-	1	gene_id "NM_000272"; transcript_id "NM_000272";
chr2	hg19_refGene	exon	110902070	110902146	0	-	.	gene_id "NM_000272"; transcript_id "NM_000272";
chr2	hg19_refGene	CDS	110904330	110904412	0	-	0	gene_id "NM_000272"; transcript_id "NM_000272";
chr2	hg19_refGene	exon	110904330	110904412	0	-	.	gene_id "NM_000272"; transcript_id "NM_000272";
chr2	hg19_refGene	CDS	110905493	110905603	0	-	0	gene_id "NM_000272"; transcript_id "NM_000272";
chr2	hg19_refGene	exon	110905493	110905603	0	-	.	gene_id "NM_000272"; transcript_id "NM_000272";
chr2	hg19_refGene	CDS	110907759	110907833	0	-	0	gene_id "NM_000272"; transcript_id "NM_000272";
chr2	hg19_refGene	exon	110907759	110907833	0	-	.	gene_id "NM_000272"; transcript_id "NM_000272";
chr2	hg19_refGene	CDS	110917704	110917832	0	-	0	gene_id "NM_000272"; transcript_id "NM_000272";
chr2	hg19_refGene	exon	110917704	110917832	0	-	.	gene_id "NM_000272"; transcript_id "NM_000272";
chr2	hg19_refGene	CDS	110919180	110919274	0	-	2	gene_id "NM_000272"; transcript_id "NM_000272";
chr2	hg19_refGene	exon	110919180	110919274	0	-	.	gene_id "NM_000272"; transcript_id "NM_000272";
chr2	hg19_refGene	CDS	110920625	110920712	0	-	0	gene_id "NM_000272"; transcript_id "NM_000272";
chr2	hg19_refGene	exon	110920625	110920712	0	-	.	gene_id "NM_000272"; transcript_id "NM_000272";
chr2	hg19_refGene	CDS	110922097	110922307	0	-	1	gene_id "NM_000272"; transcript_id "NM_000272";
chr2	hg19_refGene	exon	110922097	110922307	0	-	.	gene_id "NM_000272"; transcript_id "NM_000272";
chr2	hg19_refGene	CDS	110922629	110922732	0	-	0	gene_id "NM_000272"; transcript_id "NM_000272";
chr2	hg19_refGene	exon	110922629	110922732	0	-	.	gene_id "NM_000272"; transcript_id "NM_000272";
chr2	hg19_refGene	CDS	110926029	110926130	0	-	0	gene_id "NM_000272"; transcript_id "NM_000272";
chr2	hg19_refGene	exon	110926029	110926130	0	-	.	gene_id "NM_000272"; transcript_id "NM_000272";
chr2	hg19_refGene	CDS	110927383	110927575	0	-	1	gene_id "NM_000272"; transcript_id "NM_000272";
chr2	hg19_refGene	exon	110927383	110927575	0	-	.	gene_id "NM_000272"; transcript_id "NM_000272";
chr2	hg19_refGene	CDS	110936000	110936124	0	-	0	gene_id "NM_000272"; transcript_id "NM_000272";
chr2	hg19_refGene	exon	110936000	110936124	0	-	.	gene_id "NM_000272"; transcript_id "NM_000272";
chr2	hg19_refGene	CDS	110937201	110937261	0	-	1	gene_id "NM_000272"; transcript_id "NM_000272";
chr2	hg19_refGene	exon	110937201	110937261	0	-	.	gene_id "NM_000272"; transcript_id "NM_000272";
chr2	hg19_refGene	CDS	110958998	110959071	0	-	0	gene_id "NM_000272"; transcript_id "NM_000272";
chr2	hg19_refGene	exon	110958998	110959071	0	-	.	gene_id "NM_000272"; transcript_id "NM_000272";
chr2	hg19_refGene	CDS	110962477	110962545	0	-	0	gene_id "NM_000272"; transcript_id "NM_000272";
chr2	hg19_refGene	start_codon	110962543	110962545	0	-	.	gene_id "NM_000272"; transcript_id "NM_000272";
chr2	hg19_refGene	exon	110962477	110962639	0	-	.	gene_id "NM_000272"; transcript_id "NM_000272";
chr2	hg19_refGene	exon	112124591	112125152	0	-	.	gene_id "NR_015395"; transcript_id "NR_015395";
chr2	hg19_refGene	exon	112252462	112252692	0	-	.	gene_id "NR_015395"; transcript_id "NR_015395";
chr2	hg19_refGene	exon	110969106	110969199	0	-	.	gene_id "NR_027063"; transcript_id "NR_027063";
chr2	hg19_refGene	exon	110969792	110970452	0	-	.	gene_id "NR_027063"; transcript_id "NR_027063";
chr2	hg19_refGene	exon	110972363	110972534	0	-	.	gene_id "NR_027063"; transcript_id "NR_027063";
chr2	hg19_refGene	exon	110973254	110973384	0	-	.	gene_id "NR_027063"; transcript_id "NR_027063";
chr2	hg19_refGene	exon	110974241	110974340	0	-	.	gene_id "NR_027063"; transcript_id "NR_027063";
chr2	hg19_refGene	exon	110975236	110975365	0	-	.	gene_id "NR_027063"; transcript_id "NR_027063";
chr2	hg19_refGene	exon	110977228	110977354	0	-	.	gene_id "NR_027063"; transcript_id "NR_027063";
chr2	hg19_refGene	exon	110980314	110980517	0	-	.	gene_id "NR_027063"; transcript_id "NR_027063";
chr2	hg19_refGene	exon	70189395	70190632	0	-	.	gene_id "NR_033872"; transcript_id "NR_033872";
chr2	hg19_refGene	exon	70191363	70191559	0	-	.	gene_id "NR_033872"; transcript_id "NR_033872";
chr2	hg19_refGene	exon	70215874	70215970	0	-	.	gene_id "NR_033872"; transcript_id "NR_033872";
chr2	hg19_refGene	exon	70223818	70224020	0	-	.	gene_id "NR_033872"; transcript_id "NR_033872";
chr2	hg19_refGene	exon	70259265	70259387	0	-	.	gene_id "NR_033872"; transcript_id "NR_033872";
chr2	hg19_refGene	exon	70278335	70278437	0	-	.	gene_id "NR_033872"; transcript_id "NR_033872";
chr2	hg19_refGene	exon	70286775	70286812	0	-	.	gene_id "NR_033872"; transcript_id "NR_033872";
chr2	hg19_refGene	exon	70308502	70308622	0	-	.	gene_id "NR_033872"; transcript_id "NR_033872";
chr2	hg19_refGene	exon	70310670	70310819	0	-	.	gene_id "NR_033872"; transcript_id "NR_033872";
chr2	hg19_refGene	exon	70312679	70312756	0	-	.	gene_id "NR_033872"; transcript_id "NR_033872";
chr2	hg19_refGene	exon	70314110	70314147	0	-	.	gene_id "NR_033872"; transcript_id "NR_033872";
chr2	hg19_refGene	exon	177494309	177495160	0	-	.	gene_id "NR_040001"; transcript_id "NR_040001";
chr2	hg19_refGene	exon	177497761	177497853	0	-	.	gene_id "NR_040001"; transcript_id "NR_040001";
chr2	hg19_refGene	exon	177502190	177502302	0	-	.	gene_id "NR_040001"; transcript_id "NR_040001";
chr3	hg19_refGene	exon	169482398	169482848	0	-	.	gene_id "NR_001566"; transcript_id "NR_001566";
chr3	hg19_refGene	exon	185000729	185000815	0	+	.	gene_id "NR_038322"; transcript_id "NR_038322";
chr3	hg19_refGene	exon	185003305	185003431	0	+	.	gene_id "NR_038322"; transcript_id "NR_038322";
chr3	hg19_refGene	exon	185009401	185010867	0	+	.	gene_id "NR_038322"; transcript_id "NR_038322";
chr4	hg19_refGene	stop_codon	122738793	122738795	0	-	.	gene_id "NM_001237"; transcript_id "NM_001237";
chr4	hg19_refGene	CDS	122738796	122738841	0	-	1	gene_id "NM_001237"; transcript_id "NM_001237";
chr4	hg19_refGene	exon	122737599	122738841	0	-	.	gene_id "NM_001237"; transcript_id "NM_001237";
chr4	hg19_refGene	CDS	122739199	122739332	0	-	0	gene_id "NM_001237"; transcript_id "NM_001237";
chr4	hg19_refGene	exon	122739199	122739332	0	-	.	gene_id "NM_001237"; transcript_id "NM_001237";
chr4	hg19_refGene	CDS	122739955	122740068	0	-	0	gene_id "NM_001237"; transcript_id "NM_001237";
chr4	hg19_refGene	exon	122739955	122740068	0	-	.	gene_id "NM_001237"; transcript_id "NM_001237";
chr4	hg19_refGene	CDS	122740527	122740734	0	-	1	gene_id "NM_001237"; transcript_id "NM_001237";
chr4	hg19_refGene	exon	122740527	122740734	0	-	.	gene_id "NM_001237"; transcript_id "NM_001237";
chr4	hg19_refGene	CDS	122741697	122741920	0	-	0	gene_id "NM_001237"; transcript_id "NM_001237";
chr4	hg19_refGene	exon	122741697	122741920	0	-	.	gene_id "NM_001237"; transcript_id "NM_001237";
chr4	hg19_refGene	CDS	122742134	122742246	0	-	2	gene_id "NM_001237"; transcript_id "NM_001237";
chr4	hg19_refGene	exon	122742134	122742246	0	-	.	gene_id "NM_001237"; transcript_id "NM_001237";
chr4	hg19_refGene	CDS	122743558	122743801	0	-	0	gene_id "NM_001237"; transcript_id "NM_001237";
chr4	hg19_refGene	exon	122743558	122743801	0	-	.	gene_id "NM_001237"; transcript_id "NM_001237";
chr4	hg19_refGene	CDS	122744571	122744783	0	-	0	gene_id "NM_001237"; transcript_id "NM_001237";
chr4	hg19_refGene	start_codon	122744781	122744783	0	-	.	gene_id "NM_001237"; transcript_id "NM_001237";
chr4	hg19_refGene	exon	122744571	122745088	0	-	.	gene_id "NM_001237"; transcript_id "NM_001237";
chr4	hg19_refGene	exon	53578621	53578694	0	+	.	gene_id "NR_024031"; transcript_id "NR_024031";
chr4	hg19_refGene	exon	53578991	53579126	0	+	.	gene_id "NR_024031"; transcript_id "NR_024031";
chr4	hg19_refGene	exon	53579661	53580305	0	+	.	gene_id "NR_024031"; transcript_id "NR_024031";
chr5	hg19_refGene	exon	111496223	111496992	0	+	.	gene_id "NR_015370"; transcript_id "NR_015370";
chr5	hg19_refGene	exon	111497400	111497472	0	+	.	gene_id "NR_015370"; transcript_id "NR_015370";
chr5	hg19_refGene	exon	111497848	111498198	0	+	.	gene_id "NR_015370"; transcript_id "NR_015370";
chr5	hg19_refGene	exon	27472399	27472626	0	+	.	gene_id "NR_038848"; transcript_id "NR_038848";
chr5	hg19_refGene	exon	27475642	27475802	0	+	.	gene_id "NR_038848"; transcript_id "NR_038848";
chr5	hg19_refGene	exon	27477746	27477908	0	+	.	gene_id "NR_038848"; transcript_id "NR_038848";
chr5	hg19_refGene	exon	27494342	27494442	0	+	.	gene_id "NR_038848"; transcript_id "NR_038848";
chr5	hg19_refGene	exon	27496056	27496508	0	+	.	gene_id "NR_038848"; transcript_id "NR_038848";
chr5	hg19_refGene	exon	87564699	87564844	0	+	.	gene_id "NR_039993"; transcript_id "NR_039993";
chr5	hg19_refGene	exon	87566343	87566402	0	+	.	gene_id "NR_039993"; transcript_id "NR_039993";
chr5	hg19_refGene	exon	87705890	87706011	0	+	.	gene_id "NR_039993"; transcript_id "NR_039993";
chr5	hg19_refGene	exon	87732090	87732491	0	+	.	gene_id "NR_039993"; transcript_id "NR_039993";
chr6	hg19_refGene	exon	72124149	72126262	0	-	.	gene_id "NR_026807"; transcript_id "NR_026807";
chr6	hg19_refGene	exon	72127023	72127095	0	-	.	gene_id "NR_026807"; transcript_id "NR_026807";
chr6	hg19_refGene	exon	72128392	72128457	0	-	.	gene_id "NR_026807"; transcript_id "NR_026807";
chr6	hg19_refGene	exon	72129769	72130448	0	-	.	gene_id "NR_026807"; transcript_id "NR_026807";
chr7	hg19_refGene	exon	130628919	130630594	0	-	.	gene_id "NR_015431"; transcript_id "NR_015431";
chr7	hg19_refGene	exon	130668812	130668868	0	-	.	gene_id "NR_015431"; transcript_id "NR_015431";
chr7	hg19_refGene	exon	130737184	130737314	0	-	.	gene_id "NR_015431"; transcript_id "NR_015431";
chr7	hg19_refGene	exon	130792479	130793562	0	-	.	gene_id "NR_015431"; transcript_id "NR_015431";
chr7	hg19_refGene	exon	112756773	112757662	0	-	.	gene_id "NR_024412"; transcript_id "NR_024412";
chr7	hg19_refGene	exon	112758123	112758216	0	-	.	gene_id "NR_024412"; transcript_id "NR_024412";
chr7	hg19_refGene	exon	112758495	112758637	0	-	.	gene_id "NR_024412"; transcript_id "NR_024412";
chr7	hg19_refGene	exon	30587973	30590397	0	-	.	gene_id "NR_038889"; transcript_id "NR_038889";
chr7	hg19_refGene	exon	30591716	30591795	0	-	.	gene_id "NR_038889"; transcript_id "NR_038889";
chr7	hg19_refGene	exon	30601082	30601744	0	-	.	gene_id "NR_038889"; transcript_id "NR_038889";
chr7	hg19_refGene	exon	30603347	30603614	0	-	.	gene_id "NR_038889"; transcript_id "NR_038889";
chr7	hg19_refGene	exon	30608449	30608605	0	-	.	gene_id "NR_038889"; transcript_id "NR_038889";
chr7	hg19_refGene	exon	30616180	30616326	0	-	.	gene_id "NR_038889"; transcript_id "NR_038889";
chr7	hg19_refGene	exon	30617265	30617395	0	-	.	gene_id "NR_038889"; transcript_id "NR_038889";
chr9	hg19_refGene	exon	21994790	21995160	0	+	.	gene_id "NR_003529"; transcript_id "NR_003529";
chr9	hg19_refGene	exon	22029432	22029593	0	+	.	gene_id "NR_003529"; transcript_id "NR_003529";
chr9	hg19_refGene	exon	22032673	22032985	0	+	.	gene_id "NR_003529"; transcript_id "NR_003529";
chr9	hg19_refGene	exon	22046316	22046448	0	+	.	gene_id "NR_003529"; transcript_id "NR_003529";
chr9	hg19_refGene	exon	22046750	22046899	0	+	.	gene_id "NR_003529"; transcript_id "NR_003529";
chr9	hg19_refGene	exon	22049105	22049227	0	+	.	gene_id "NR_003529"; transcript_id "NR_003529";
chr9	hg19_refGene	exon	22056251	22056386	0	+	.	gene_id "NR_003529"; transcript_id "NR_003529";
chr9	hg19_refGene	exon	22058358	22059053	0	+	.	gene_id "NR_003529"; transcript_id "NR_003529";
chr9	hg19_refGene	exon	22061952	22062025	0	+	.	gene_id "NR_003529"; transcript_id "NR_003529";
chr9	hg19_refGene	exon	22063943	22064017	0	+	.	gene_id "NR_003529"; transcript_id "NR_003529";
chr9	hg19_refGene	exon	22065661	22065756	0	+	.	gene_id "NR_003529"; transcript_id "NR_003529";
chr9	hg19_refGene	exon	22066234	22066352	0	+	.	gene_id "NR_003529"; transcript_id "NR_003529";
chr9	hg19_refGene	exon	22096371	22096513	0	+	.	gene_id "NR_003529"; transcript_id "NR_003529";
chr9	hg19_refGene	exon	22097257	22097363	0	+	.	gene_id "NR_003529"; transcript_id "NR_003529";
chr9	hg19_refGene	exon	22112319	22112394	0	+	.	gene_id "NR_003529"; transcript_id "NR_003529";
chr9	hg19_refGene	exon	22113665	22113798	0	+	.	gene_id "NR_003529"; transcript_id "NR_003529";
chr9	hg19_refGene	exon	22118643	22118766	0	+	.	gene_id "NR_003529"; transcript_id "NR_003529";
chr9	hg19_refGene	exon	22120199	22120409	0	+	.	gene_id "NR_003529"; transcript_id "NR_003529";
chr9	hg19_refGene	exon	22120503	22121093	0	+	.	gene_id "NR_003529"; transcript_id "NR_003529";
chr9	hg19_refGene	exon	129170054	129172783	0	-	.	gene_id "NR_045006"; transcript_id "NR_045006";
chrX	hg19_refGene	exon	62646439	62648861	0	-	.	gene_id "NR_015353"; transcript_id "NR_015353";
chrX	hg19_refGene	exon	62652244	62652371	0	-	.	gene_id "NR_015353"; transcript_id "NR_015353";
chrX	hg19_refGene	exon	62736790	62736962	0	-	.	gene_id "NR_015353"; transcript_id "NR_015353";
chrX	hg19_refGene	exon	62780712	62780873	0	-	.	gene_id "NR_015353"; transcript_id "NR_015353";
chrX	hg19_refGene	exon	130836678	130837546	0	-	.	gene_id "NR_026975"; transcript_id "NR_026975";
chrX	hg19_refGene	exon	130843526	130843584	0	-	.	gene_id "NR_026975"; transcript_id "NR_026975";
chrX	hg19_refGene	exon	130845679	130845748	0	-	.	gene_id "NR_026975"; transcript_id "NR_026975";
chrX	hg19_refGene	exon	130883334	130883486	0	-	.	gene_id "NR_026975"; transcript_id "NR_026975";
chrX	hg19_refGene	exon	130889626	130889774	0	-	.	gene_id "NR_026975"; transcript_id "NR_026975";
chrX	hg19_refGene	exon	130890639	130890737	0	-	.	gene_id "NR_026975"; transcript_id "NR_026975";
chrX	hg19_refGene	exon	130902577	130902724	0	-	.	gene_id "NR_026975"; transcript_id "NR_026975";
chrX	hg19_refGene	exon	130917915	130918067	0	-	.	gene_id "NR_026975"; transcript_id "NR_026975";
chrX	hg19_refGene	exon	130928352	130928494	0	-	.	gene_id "NR_026975"; transcript_id "NR_026975";
chrX	hg19_refGene	exon	130929837	130930359	0	-	.	gene_id "NR_026975"; transcript_id "NR_026975";
chrX	hg19_refGene	exon	130939000	130939065	0	-	.	gene_id "NR_026975"; transcript_id "NR_026975";
chrX	hg19_refGene	exon	130959250	130959393	0	-	.	gene_id "NR_026975"; transcript_id "NR_026975";
chrX	hg19_refGene	exon	130964320	130964671	0	-	.	gene_id "NR_026975"; transcript_id "NR_026975";
chr10	hg19_refGene	exon	102133333	102133769	0	+	.	gene_id "NR_026762"; transcript_id "NR_026762";
chr10	hg19_refGene	exon	102140973	102141205	0	+	.	gene_id "NR_026762"; transcript_id "NR_026762";
chr10	hg19_refGene	exon	102147794	102148111	0	+	.	gene_id "NR_026762"; transcript_id "NR_026762";
chr10	hg19_refGene	exon	81664654	81664805	0	+	.	gene_id "NR_033857"; transcript_id "NR_033857";
chr10	hg19_refGene	exon	81666328	81666536	0	+	.	gene_id "NR_033857"; transcript_id "NR_033857";
chr10	hg19_refGene	exon	81667424	81667612	0	+	.	gene_id "NR_033857"; transcript_id "NR_033857";
chr10	hg19_refGene	exon	81680708	81680824	0	+	.	gene_id "NR_033857"; transcript_id "NR_033857";
chr10	hg19_refGene	exon	81681670	81681744	0	+	.	gene_id "NR_033857"; transcript_id "NR_033857";
chr10	hg19_refGene	exon	81691482	81691557	0	+	.	gene_id "NR_033857"; transcript_id "NR_033857";
chr11	hg19_refGene	stop_codon	82693207	82693209	0	-	.	gene_id "NM_014488"; transcript_id "NM_014488";
chr11	hg19_refGene	CDS	82693210	82693457	0	-	2	gene_id "NM_014488"; transcript_id "NM_014488";
chr11	hg19_refGene	exon	82692478	82693457	0	-	.	gene_id "NM_014488"; transcript_id "NM_014488";
chr11	hg19_refGene	CDS	82698629	82698812	0	-	0	gene_id "NM_014488"; transcript_id "NM_014488";
chr11	hg19_refGene	exon	82698629	82698812	0	-	.	gene_id "NM_014488"; transcript_id "NM_014488";
chr11	hg19_refGene	CDS	82705081	82705164	0	-	0	gene_id "NM_014488"; transcript_id "NM_014488";
chr11	hg19_refGene	exon	82705081	82705164	0	-	.	gene_id "NM_014488"; transcript_id "NM_014488";
chr11	hg19_refGene	CDS	82708266	82708358	0	-	0	gene_id "NM_014488"; transcript_id "NM_014488";
chr11	hg19_refGene	start_codon	82708356	82708358	0	-	.	gene_id "NM_014488"; transcript_id "NM_014488";
chr11	hg19_refGene	exon	82708266	82708366	0	-	.	gene_id "NM_014488"; transcript_id "NM_014488";
chr11	hg19_refGene	exon	82745214	82745314	0	-	.	gene_id "NM_014488"; transcript_id "NM_014488";
chr11	hg19_refGene	exon	82782733	82782884	0	-	.	gene_id "NM_014488"; transcript_id "NM_014488";
chr11	hg19_refGene	exon	2016406	2017024	0	-	.	gene_id "NR_002196"; transcript_id "NR_002196";
chr11	hg19_refGene	exon	2017106	2017228	0	-	.	gene_id "NR_002196"; transcript_id "NR_002196";
chr11	hg19_refGene	exon	2017309	2017421	0	-	.	gene_id "NR_002196"; transcript_id "NR_002196";
chr11	hg19_refGene	exon	2017517	2017651	0	-	.	gene_id "NR_002196"; transcript_id "NR_002196";
chr11	hg19_refGene	exon	2017748	2019065	0	-	.	gene_id "NR_002196"; transcript_id "NR_002196";
chr11	hg19_refGene	exon	2629558	2721228	0	-	.	gene_id "NR_002728"; transcript_id "NR_002728";
chr11	hg19_refGene	exon	65265233	65273939	0	+	.	gene_id "NR_002819"; transcript_id "NR_002819";
chr11	hg19_refGene	exon	65190269	65194003	0	+	.	gene_id "NR_028272"; transcript_id "NR_028272";
chr11	hg19_refGene	exon	82783108	82783188	0	+	.	gene_id "NR_038903"; transcript_id "NR_038903";
chr11	hg19_refGene	exon	82783665	82783846	0	+	.	gene_id "NR_038903"; transcript_id "NR_038903";
chr11	hg19_refGene	exon	82784345	82784754	0	+	.	gene_id "NR_038903"; transcript_id "NR_038903";
chr12	hg19_refGene	exon	6643585	6643735	0	+	.	gene_id "NM_002046"; transcript_id "NM_002046";
chr12	hg19_refGene	start_codon	6643999	6644001	0	+	.	gene_id "NM_002046"; transcript_id "NM_002046";
chr12	hg19_refGene	CDS	6643999	6644027	0	+	0	gene_id "NM_002046"; transcript_id "NM_002046";
chr12	hg19_refGene	exon	6643976	6644027	0	+	.	gene_id "NM_002046"; transcript_id "NM_002046";
chr12	hg19_refGene	CDS	6645660	6645759	0	+	1	gene_id "NM_002046"; transcript_id "NM_002046";
chr12	hg19_refGene	exon	6645660	6645759	0	+	.	gene_id "NM_002046"; transcript_id "NM_002046";
chr12	hg19_refGene	CDS	6645850	6645956	0	+	0	gene_id "NM_002046"; transcript_id "NM_002046";
chr12	hg19_refGene	exon	6645850	6645956	0	+	.	gene_id "NM_002046"; transcript_id "NM_002046";
chr12	hg19_refGene	CDS	6646086	6646176	0	+	1	gene_id "NM_002046"; transcript_id "NM_002046";
chr12	hg19_refGene	exon	6646086	6646176	0	+	.	gene_id "NM_002046"; transcript_id "NM_002046";
chr12	hg19_refGene	CDS	6646267	6646382	0	+	0	gene_id "NM_002046"; transcript_id "NM_002046";
chr12	hg19_refGene	exon	6646267	6646382	0	+	.	gene_id "NM_002046"; transcript_id "NM_002046";
chr12	hg19_refGene	CDS	6646475	6646556	0	+	1	gene_id "NM_002046"; transcript_id "NM_002046";
chr12	hg19_refGene	exon	6646475	6646556	0	+	.	gene_id "NM_002046"; transcript_id "NM_002046";
chr12	hg19_refGene	CDS	6646750	6647162	0	+	0	gene_id "NM_002046"; transcript_id "NM_002046";
chr12	hg19_refGene	exon	6646750	6647162	0	+	.	gene_id "NM_002046"; transcript_id "NM_002046";
chr12	hg19_refGene	CDS	6647267	6647333	0	+	1	gene_id "NM_002046"; transcript_id "NM_002046";
chr12	hg19_refGene	stop_codon	6647334	6647336	0	+	.	gene_id "NM_002046"; transcript_id "NM_002046";
chr12	hg19_refGene	exon	6647267	6647537	0	+	.	gene_id "NM_002046"; transcript_id "NM_002046";
chr12	hg19_refGene	start_codon	112280538	112280540	0	+	.	gene_id "NM_139078"; transcript_id "NM_139078";
chr12	hg19_refGene	CDS	112280538	112280573	0	+	0	gene_id "NM_139078"; transcript_id "NM_139078";
chr12	hg19_refGene	exon	112280032	112280573	0	+	.	gene_id "NM_139078"; transcript_id "NM_139078";
chr12	hg19_refGene	CDS	112303054	112303127	0	+	0	gene_id "NM_139078"; transcript_id "NM_139078";
chr12	hg19_refGene	exon	112303054	112303127	0	+	.	gene_id "NM_139078"; transcript_id "NM_139078";
chr12	hg19_refGene	CDS	112303960	112304035	0	+	1	gene_id "NM_139078"; transcript_id "NM_139078";
chr12	hg19_refGene	exon	112303960	112304035	0	+	.	gene_id "NM_139078"; transcript_id "NM_139078";
chr12	hg19_refGene	CDS	112305376	112305473	0	+	0	gene_id "NM_139078"; transcript_id "NM_139078";
chr12	hg19_refGene	exon	112305376	112305473	0	+	.	gene_id "NM_139078"; transcript_id "NM_139078";
chr12	hg19_refGene	CDS	112306557	112306665	0	+	1	gene_id "NM_139078"; transcript_id "NM_139078";
chr12	hg19_refGene	exon	112306557	112306665	0	+	.	gene_id "NM_139078"; transcript_id "NM_139078";
chr12	hg19_refGene	CDS	112308075	112308164	0	+	0	gene_id "NM_139078"; transcript_id "NM_139078";
chr12	hg19_refGene	exon	112308075	112308164	0	+	.	gene_id "NM_139078"; transcript_id "NM_139078";
chr12	hg19_refGene	CDS	112308889	112308984	0	+	0	gene_id "NM_139078"; transcript_id "NM_139078";
chr12	hg19_refGene	exon	112308889	112308984	0	+	.	gene_id "NM_139078"; transcript_id "NM_139078";
chr12	hg19_refGene	CDS	112318251	112318331	0	+	0	gene_id "NM_139078"; transcript_id "NM_139078";
chr12	hg19_refGene	exon	112318251	112318331	0	+	.	gene_id "NM_139078"; transcript_id "NM_139078";
chr12	hg19_refGene	CDS	112321385	112321572	0	+	0	gene_id "NM_139078"; transcript_id "NM_139078";
chr12	hg19_refGene	exon	112321385	112321572	0	+	.	gene_id "NM_139078"; transcript_id "NM_139078";
chr12	hg19_refGene	CDS	112323720	112323840	0	+	1	gene_id "NM_139078"; transcript_id "NM_139078";
chr12	hg19_refGene	exon	112323720	112323840	0	+	.	gene_id "NM_139078"; transcript_id "NM_139078";
chr12	hg19_refGene	CDS	112326292	112326422	0	+	0	gene_id "NM_139078"; transcript_id "NM_139078";
chr12	hg19_refGene	exon	112326292	112326422	0	+	.	gene_id "NM_139078"; transcript_id "NM_139078";
chr12	hg19_refGene	CDS	112326689	112326810	0	+	1	gene_id "NM_139078"; transcript_id "NM_139078";
chr12	hg19_refGene	exon	112326689	112326810	0	+	.	gene_id "NM_139078"; transcript_id "NM_139078";
chr12	hg19_refGene	CDS	112327844	112327948	0	+	2	gene_id "NM_139078"; transcript_id "NM_139078";
chr12	hg19_refGene	exon	112327844	112327948	0	+	.	gene_id "NM_139078"; transcript_id "NM_139078";
chr12	hg19_refGene	CDS	112330771	112330862	0	+	2	gene_id "NM_139078"; transcript_id "NM_139078";
chr12	hg19_refGene	stop_codon	112330863	112330865	0	+	.	gene_id "NM_139078"; transcript_id "NM_139078";
chr12	hg19_refGene	exon	112330771	112331228	0	+	.	gene_id "NM_139078"; transcript_id "NM_139078";
chr12	hg19_refGene	exon	54356092	54357908	0	-	.	gene_id "NR_003716"; transcript_id "NR_003716";
chr12	hg19_refGene	exon	54358015	54358067	0	-	.	gene_id "NR_003716"; transcript_id "NR_003716";
chr12	hg19_refGene	exon	54359748	54359871	0	-	.	gene_id "NR_003716"; transcript_id "NR_003716";
chr12	hg19_refGene	exon	54360060	54360161	0	-	.	gene_id "NR_003716"; transcript_id "NR_003716";
chr12	hg19_refGene	exon	54361053	54361178	0	-	.	gene_id "NR_003716"; transcript_id "NR_003716";
chr12	hg19_refGene	exon	54362401	54362540	0	-	.	gene_id "NR_003716"; transcript_id "NR_003716";
chr12	hg19_refGene	exon	30948615	30949150	0	+	.	gene_id "NR_040245"; transcript_id "NR_040245";
chr12	hg19_refGene	exon	30951079	30951249	0	+	.	gene_id "NR_040245"; transcript_id "NR_040245";
chr12	hg19_refGene	exon	30952847	30952955	0	+	.	gene_id "NR_040245"; transcript_id "NR_040245";
chr12	hg19_refGene	exon	30953468	30953535	0	+	.	gene_id "NR_040245"; transcript_id "NR_040245";
chr12	hg19_refGene	exon	30954635	30955645	0	+	.	gene_id "NR_040245"; transcript_id "NR_040245";
chr13	hg19_refGene	stop_codon	114523837	114523839	0	-	.	gene_id "NM_000820"; transcript_id "NM_000820";
chr13	hg19_refGene	CDS	114523840	114523991	0	-	2	gene_id "NM_000820"; transcript_id "NM_000820";
chr13	hg19_refGene	exon	114523522	114523991	0	-	.	gene_id "NM_000820"; transcript_id "NM_000820";
chr13	hg19_refGene	CDS	114524931	114525159	0	-	0	gene_id "NM_000820"; transcript_id "NM_000820";
chr13	hg19_refGene	exon	114524931	114525159	0	-	.	gene_id "NM_000820"; transcript_id "NM_000820";
chr13	hg19_refGene	CDS	114526348	114526523	0	-	2	gene_id "NM_000820"; transcript_id "NM_000820";
chr13	hg19_refGene	exon	114526348	114526523	0	-	.	gene_id "NM_000820"; transcript_id "NM_000820";
chr13	hg19_refGene	CDS	114529969	114530137	0	-	0	gene_id "NM_000820"; transcript_id "NM_000820";
chr13	hg19_refGene	exon	114529969	114530137	0	-	.	gene_id "NM_000820"; transcript_id "NM_000820";
chr13	hg19_refGene	CDS	114531520	114531684	0	-	0	gene_id "NM_000820"; transcript_id "NM_000820";
chr13	hg19_refGene	exon	114531520	114531684	0	-	.	gene_id "NM_000820"; transcript_id "NM_000820";
chr13	hg19_refGene	CDS	114535272	114535461	0	-	1	gene_id "NM_000820"; transcript_id "NM_000820";
chr13	hg19_refGene	exon	114535272	114535461	0	-	.	gene_id "NM_000820"; transcript_id "NM_000820";
chr13	hg19_refGene	CDS	114535607	114535725	0	-	0	gene_id "NM_000820"; transcript_id "NM_000820";
chr13	hg19_refGene	exon	114535607	114535725	0	-	.	gene_id "NM_000820"; transcript_id "NM_000820";
chr13	hg19_refGene	CDS	114537524	114537645	0	-	2	gene_id "NM_000820"; transcript_id "NM_000820";
chr13	hg19_refGene	exon	114537524	114537645	0	-	.	gene_id "NM_000820"; transcript_id "NM_000820";
chr13	hg19_refGene	CDS	114538486	114538608	0	-	2	gene_id "NM_000820"; transcript_id "NM_000820";
chr13	hg19_refGene	exon	114538486	114538608	0	-	.	gene_id "NM_000820"; transcript_id "NM_000820";
chr13	hg19_refGene	CDS	114541042	114541164	0	-	2	gene_id "NM_000820"; transcript_id "NM_000820";
chr13	hg19_refGene	exon	114541042	114541164	0	-	.	gene_id "NM_000820"; transcript_id "NM_000820";
chr13	hg19_refGene	CDS	114542701	114542823	0	-	2	gene_id "NM_000820"; transcript_id "NM_000820";
chr13	hg19_refGene	exon	114542701	114542823	0	-	.	gene_id "NM_000820"; transcript_id "NM_000820";
chr13	hg19_refGene	CDS	114549500	114549562	0	-	2	gene_id "NM_000820"; transcript_id "NM_000820";
chr13	hg19_refGene	exon	114549500	114549562	0	-	.	gene_id "NM_000820"; transcript_id "NM_000820";
chr13	hg19_refGene	CDS	114550999	114551023	0	-	0	gene_id "NM_000820"; transcript_id "NM_000820";
chr13	hg19_refGene	exon	114550999	114551023	0	-	.	gene_id "NM_000820"; transcript_id "NM_000820";
chr13	hg19_refGene	CDS	114566548	114566714	0	-	2	gene_id "NM_000820"; transcript_id "NM_000820";
chr13	hg19_refGene	exon	114566548	114566714	0	-	.	gene_id "NM_000820"; transcript_id "NM_000820";
chr13	hg19_refGene	CDS	114566806	114566893	0	-	0	gene_id "NM_000820"; transcript_id "NM_000820";
chr13	hg19_refGene	start_codon	114566891	114566893	0	-	.	gene_id "NM_000820"; transcript_id "NM_000820";
chr13	hg19_refGene	exon	114566806	114567046	0	-	.	gene_id "NM_000820"; transcript_id "NM_000820";
chr13	hg19_refGene	exon	30914407	30915605	0	-	.	gene_id "NR_024464"; transcript_id "NR_024464";
chr13	hg19_refGene	exon	30937298	30937363	0	-	.	gene_id "NR_024464"; transcript_id "NR_024464";
chr13	hg19_refGene	exon	30941738	30941854	0	-	.	gene_id "NR_024464"; transcript_id "NR_024464";
chr13	hg19_refGene	exon	30946422	30946511	0	-	.	gene_id "NR_024464"; transcript_id "NR_024464";
chr13	hg19_refGene	exon	30947920	30948036	0	-	.	gene_id "NR_024464"; transcript_id "NR_024464";
chr14	hg19_refGene	exon	58765222	58765418	0	+	.	gene_id "NM_023000"; transcript_id "NM_023000";
chr14	hg19_refGene	start_codon	58766573	58766575	0	+	.	gene_id "NM_023000"; transcript_id "NM_023000";
chr14	hg19_refGene	CDS	58766573	58766578	0	+	0	gene_id "NM_023000"; transcript_id "NM_023000";
chr14	hg19_refGene	exon	58766516	58766578	0	+	.	gene_id "NM_023000"; transcript_id "NM_023000";
chr14	hg19_refGene	CDS	58768298	58768408	0	+	0	gene_id "NM_023000"; transcript_id "NM_023000";
chr14	hg19_refGene	exon	58768298	58768408	0	+	.	gene_id "NM_023000"; transcript_id "NM_023000";
chr14	hg19_refGene	CDS	58771662	58771727	0	+	0	gene_id "NM_023000"; transcript_id "NM_023000";
chr14	hg19_refGene	exon	58771662	58771727	0	+	.	gene_id "NM_023000"; transcript_id "NM_023000";
chr14	hg19_refGene	CDS	58772740	58772830	0	+	0	gene_id "NM_023000"; transcript_id "NM_023000";
chr14	hg19_refGene	exon	58772740	58772830	0	+	.	gene_id "NM_023000"; transcript_id "NM_023000";
chr14	hg19_refGene	CDS	58785260	58785339	0	+	2	gene_id "NM_023000"; transcript_id "NM_023000";
chr14	hg19_refGene	exon	58785260	58785339	0	+	.	gene_id "NM_023000"; transcript_id "NM_023000";
chr14	hg19_refGene	CDS	58785429	58785523	0	+	0	gene_id "NM_023000"; transcript_id "NM_023000";
chr14	hg19_refGene	exon	58785429	58785523	0	+	.	gene_id "NM_023000"; transcript_id "NM_023000";
chr14	hg19_refGene	CDS	58790203	58790335	0	+	1	gene_id "NM_023000"; transcript_id "NM_023000";
chr14	hg19_refGene	exon	58790203	58790335	0	+	.	gene_id "NM_023000"; transcript_id "NM_023000";
chr14	hg19_refGene	CDS	58794955	58795034	0	+	0	gene_id "NM_023000"; transcript_id "NM_023000";
chr14	hg19_refGene	exon	58794955	58795034	0	+	.	gene_id "NM_023000"; transcript_id "NM_023000";
chr14	hg19_refGene	CDS	58796246	58796322	0	+	1	gene_id "NM_023000"; transcript_id "NM_023000";
chr14	hg19_refGene	exon	58796246	58796322	0	+	.	gene_id "NM_023000"; transcript_id "NM_023000";
chr14	hg19_refGene	CDS	58796721	58796887	0	+	2	gene_id "NM_023000"; transcript_id "NM_023000";
chr14	hg19_refGene	exon	58796721	58796887	0	+	.	gene_id "NM_023000"; transcript_id "NM_023000";
chr14	hg19_refGene	CDS	58811413	58811485	0	+	0	gene_id "NM_023000"; transcript_id "NM_023000";
chr14	hg19_refGene	exon	58811413	58811485	0	+	.	gene_id "NM_023000"; transcript_id "NM_023000";
chr14	hg19_refGene	CDS	58813129	58813223	0	+	2	gene_id "NM_023000"; transcript_id "NM_023000";
chr14	hg19_refGene	exon	58813129	58813223	0	+	.	gene_id "NM_023000"; transcript_id "NM_023000";
chr14	hg19_refGene	CDS	58813738	58813835	0	+	0	gene_id "NM_023000"; transcript_id "NM_023000";
chr14	hg19_refGene	exon	58813738	58813835	0	+	.	gene_id "NM_023000"; transcript_id "NM_023000";
chr14	hg19_refGene	CDS	58814365	58814596	0	+	1	gene_id "NM_023000"; transcript_id "NM_023000";
chr14	hg19_refGene	exon	58814365	58814596	0	+	.	gene_id "NM_023000"; transcript_id "NM_023000";
chr14	hg19_refGene	CDS	58817791	58818041	0	+	0	gene_id "NM_023000"; transcript_id "NM_023000";
chr14	hg19_refGene	exon	58817791	58818041	0	+	.	gene_id "NM_023000"; transcript_id "NM_023000";
chr14	hg19_refGene	CDS	58820376	58820573	0	+	1	gene_id "NM_023000"; transcript_id "NM_023000";
chr14	hg19_refGene	exon	58820376	58820573	0	+	.	gene_id "NM_023000"; transcript_id "NM_023000";
chr14	hg19_refGene	CDS	58825850	58825934	0	+	1	gene_id "NM_023000"; transcript_id "NM_023000";
chr14	hg19_refGene	exon	58825850	58825934	0	+	.	gene_id "NM_023000"; transcript_id "NM_023000";
chr14	hg19_refGene	CDS	58827619	58827760	0	+	0	gene_id "NM_023000"; transcript_id "NM_023000";
chr14	hg19_refGene	exon	58827619	58827760	0	+	.	gene_id "NM_023000"; transcript_id "NM_023000";
chr14	hg19_refGene	CDS	58830888	58832018	0	+	2	gene_id "NM_023000"; transcript_id "NM_023000";
chr14	hg19_refGene	exon	58830888	58832018	0	+	.	gene_id "NM_023000"; transcript_id "NM_023000";
chr14	hg19_refGene	CDS	58832236	58832340	0	+	2	gene_id "NM_023000"; transcript_id "NM_023000";
chr14	hg19_refGene	exon	58832236	58832340	0	+	.	gene_id "NM_023000"; transcript_id "NM_023000";
chr14	hg19_refGene	CDS	58832742	58832786	0	+	2	gene_id "NM_023000"; transcript_id "NM_023000";
chr14	hg19_refGene	exon	58832742	58832786	0	+	.	gene_id "NM_023000"; transcript_id "NM_023000";
chr14	hg19_refGene	CDS	58833601	58833747	0	+	2	gene_id "NM_023000"; transcript_id "NM_023000";
chr14	hg19_refGene	exon	58833601	58833747	0	+	.	gene_id "NM_023000"; transcript_id "NM_023000";
chr14	hg19_refGene	CDS	58838604	58838704	0	+	2	gene_id "NM_023000"; transcript_id "NM_023000";
chr14	hg19_refGene	stop_codon	58838705	58838707	0	+	.	gene_id "NM_023000"; transcript_id "NM_023000";
chr14	hg19_refGene	exon	58838604	58840451	0	+	.	gene_id "NM_023000"; transcript_id "NM_023000";
chr14	hg19_refGene	exon	58732083	58734111	0	-	.	gene_id "NR_029435"; transcript_id "NR_029435";
chr14	hg19_refGene	exon	58740697	58740853	0	-	.	gene_id "NR_029435"; transcript_id "NR_029435";
chr14	hg19_refGene	exon	58758353	58758425	0	-	.	gene_id "NR_029435"; transcript_id "NR_029435";
chr14	hg19_refGene	exon	58764673	58764855	0	-	.	gene_id "NR_029435"; transcript_id "NR_029435";
chr14	hg19_refGene	exon	101292445	101292554	0	+	.	gene_id "NR_033358"; transcript_id "NR_033358";
chr14	hg19_refGene	exon	101295045	101295153	0	+	.	gene_id "NR_033358"; transcript_id "NR_033358";
chr14	hg19_refGene	exon	101295371	101296086	0	+	.	gene_id "NR_033358"; transcript_id "NR_033358";
chr14	hg19_refGene	exon	101297758	101297871	0	+	.	gene_id "NR_033358"; transcript_id "NR_033358";
chr14	hg19_refGene	exon	101298849	101298978	0	+	.	gene_id "NR_033358"; transcript_id "NR_033358";
chr14	hg19_refGene	exon	101302504	101302637	0	+	.	gene_id "NR_033358"; transcript_id "NR_033358";
chr14	hg19_refGene	exon	101311795	101311870	0	+	.	gene_id "NR_033358"; transcript_id "NR_033358";
chr14	hg19_refGene	exon	101327028	101327360	0	+	.	gene_id "NR_033358"; transcript_id "NR_033358";
chr15	hg19_refGene	exon	57592563	57593122	0	+	.	gene_id "NR_024433"; transcript_id "NR_024433";
chr15	hg19_refGene	exon	57597517	57599266	0	+	.	gene_id "NR_024433"; transcript_id "NR_024433";
chr15	hg19_refGene	exon	57599762	57599967	0	+	.	gene_id "NR_024433"; transcript_id "NR_024433";
chr16	hg19_refGene	start_codon	86544176	86544178	0	+	.	gene_id "NM_001451"; transcript_id "NM_001451";
chr16	hg19_refGene	CDS	86544176	86545154	0	+	0	gene_id "NM_001451"; transcript_id "NM_001451";
chr16	hg19_refGene	exon	86544133	86545154	0	+	.	gene_id "NM_001451"; transcript_id "NM_001451";
chr16	hg19_refGene	CDS	86546531	86546688	0	+	2	gene_id "NM_001451"; transcript_id "NM_001451";
chr16	hg19_refGene	stop_codon	86546689	86546691	0	+	.	gene_id "NM_001451"; transcript_id "NM_001451";
chr16	hg19_refGene	exon	86546531	86548070	0	+	.	gene_id "NM_001451"; transcript_id "NM_001451";
chr16	hg19_refGene	start_codon	54965111	54965113	0	+	.	gene_id "NM_005853"; transcript_id "NM_005853";
chr16	hg19_refGene	CDS	54965111	54965359	0	+	0	gene_id "NM_005853"; transcript_id "NM_005853";
chr16	hg19_refGene	exon	54965111	54965359	0	+	.	gene_id "NM_005853"; transcript_id "NM_005853";
chr16	hg19_refGene	CDS	54966410	54966815	0	+	0	gene_id "NM_005853"; transcript_id "NM_005853";
chr16	hg19_refGene	exon	54966410	54966815	0	+	.	gene_id "NM_005853"; transcript_id "NM_005853";
chr16	hg19_refGene	CDS	54966989	54967782	0	+	2	gene_id "NM_005853"; transcript_id "NM_005853";
chr16	hg19_refGene	stop_codon	54967783	54967785	0	+	.	gene_id "NM_005853"; transcript_id "NM_005853";
chr16	hg19_refGene	exon	54966989	54968395	0	+	.	gene_id "NM_005853"; transcript_id "NM_005853";
chr20	hg19_refGene	exon	61732644	61734606	0	+	.	gene_id "NR_003244"; transcript_id "NR_003244";
chr20	hg19_refGene	exon	61734907	61735737	0	+	.	gene_id "NR_003244"; transcript_id "NR_003244";
chr22	hg19_refGene	exon	31365634	31367765	0	+	.	gene_id "NR_002323"; transcript_id "NR_002323";
chr22	hg19_refGene	exon	31368841	31369587	0	+	.	gene_id "NR_002323"; transcript_id "NR_002323";
chr22	hg19_refGene	exon	31371156	31375380	0	+	.	gene_id "NR_002323"; transcript_id "NR_002323";
chr22	hg19_refGene	exon	27053446	27053618	0	+	.	gene_id "NR_033321"; transcript_id "NR_033321";
chr22	hg19_refGene	exon	27059280	27059362	0	+	.	gene_id "NR_033321"; transcript_id "NR_033321";
chr22	hg19_refGene	exon	27061495	27062900	0	+	.	gene_id "NR_033321"; transcript_id "NR_033321";
chr22	hg19_refGene	exon	27064121	27072440	0	+	.	gene_id "NR_033321"; transcript_id "NR_033321";
chr1	hg19_knownGene	exon	35641981	35642075	0	-	.	gene_id "uc001byq.3"; transcript_id "uc001byq.3";
chr1	hg19_knownGene	exon	35642920	35643000	0	-	.	gene_id "uc001byq.3"; transcript_id "uc001byq.3";
chr1	hg19_knownGene	exon	35643590	35646083	0	-	.	gene_id "uc001byq.3"; transcript_id "uc001byq.3";
chr11	hg19_ensGene	exon	65265233	65273940	0	+	.	gene_id "ENST00000534336"; transcript_id "ENST00000534336";
chr11	hg19_ensGene	exon	65265481	65265876	0	-	.	gene_id "ENST00000602344"; transcript_id "ENST00000602344";
chr11	hg19_ensGene	exon	65266516	65271100	0	+	.	gene_id "ENST00000544868"; transcript_id "ENST00000544868";
chr11	hg19_ensGene	exon	65269807	65269864	0	+	.	gene_id "ENST00000508832"; transcript_id "ENST00000508832";
chr11	hg19_ensGene	exon	65270108	65271080	0	+	.	gene_id "ENST00000508832"; transcript_id "ENST00000508832";
chr12	Cufflinks	exon	10705964	10706115	.	+	.	gene_id "XLOC_002862"; transcript_id "TCONS_00005355"; exon_number "1"; oId "CUFF.22723.1"; linc_name "linc-PRH2-1"; tss_id "TSS3938"; gene_name "linc-PRH2-1"; PFAM_Domains "None"; csf "-6556"; csf_start "1"; csf_end "2717"; pseudogene "0";
chr12	Cufflinks	exon	10724837	10725820	.	+	.	gene_id "XLOC_002862"; transcript_id "TCONS_00005355"; exon_number "2"; oId "CUFF.22723.1"; linc_name "linc-PRH2-1"; tss_id "TSS3938"; gene_name "linc-PRH2-1"; PFAM_Domains "None"; csf "-6556"; csf_start "1"; csf_end "2717"; pseudogene "0";
chr12	Cufflinks	exon	10727423	10729004	.	+	.	gene_id "XLOC_002862"; transcript_id "TCONS_00005355"; exon_number "3"; oId "CUFF.22723.1"; linc_name "linc-PRH2-1"; tss_id "TSS3938"; gene_name "linc-PRH2-1"; PFAM_Domains "None"; csf "-6556"; csf_start "1"; csf_end "2717"; pseudogene "0";
chr6	Cufflinks	exon	6885868	6886266	.	+	.	gene_id "XLOC_012209"; transcript_id "TCONS_00023484"; exon_number "1"; oId "CUFF.92272.3"; linc_name "linc-RREB1-2"; tss_id "TSS16889"; gene_name "linc-RREB1-2"; PFAM_Domains "None"; csf "-9852"; csf_start "1"; csf_end "3046"; pseudogene "0";
chr6	Cufflinks	exon	6891586	6891693	.	+	.	gene_id "XLOC_012209"; transcript_id "TCONS_00023484"; exon_number "2"; oId "CUFF.92272.3"; linc_name "linc-RREB1-2"; tss_id "TSS16889"; gene_name "linc-RREB1-2"; PFAM_Domains "None"; csf "-9852"; csf_start "1"; csf_end "3046"; pseudogene "0";
chr6	Cufflinks	exon	6898453	6900992	.	+	.	gene_id "XLOC_012209"; transcript_id "TCONS_00023484"; exon_number "3"; oId "CUFF.92272.3"; linc_name "linc-RREB1-2"; tss_id "TSS16889"; gene_name "linc-RREB1-2"; PFAM_Domains "None"; csf "-9852"; csf_start "1"; csf_end "3046"; pseudogene "0";
chr1	Cufflinks	exon	159930877	159931195	.	+	.	gene_id "XLOC_l2_000471"; transcript_id "TCONS_l2_00000659"; exon_number "1"; oId "TCONS_l2_00232698"; linc_name "linc-KCNJ9"; tss_id "TSS772"; class_code "u"; gene_name "linc-KCNJ9"; PFAM_Domains "None"; csf "-64"; csf_start "796"; csf_end "903"; pseudogene "0";
chr1	Cufflinks	exon	159935289	159935435	.	+	.	gene_id "XLOC_l2_000471"; transcript_id "TCONS_l2_00000659"; exon_number "2"; oId "TCONS_l2_00232698"; linc_name "linc-KCNJ9"; tss_id "TSS772"; class_code "u"; gene_name "linc-KCNJ9"; PFAM_Domains "None"; csf "-64"; csf_start "796"; csf_end "903"; pseudogene "0";
chr1	Cufflinks	exon	159946434	159946902	.	+	.	gene_id "XLOC_l2_000471"; transcript_id "TCONS_l2_00000659"; exon_number "3"; oId "TCONS_l2_00232698"; linc_name "linc-KCNJ9"; tss_id "TSS772"; class_code "u"; gene_name "linc-KCNJ9"; PFAM_Domains "None"; csf "-64"; csf_start "796"; csf_end "903"; pseudogene "0";
chr1	Cufflinks	exon	159948390	159950196	.	+	.	gene_id "XLOC_l2_000471"; transcript_id "TCONS_l2_00000659"; exon_number "4"; oId "TCONS_l2_00232698"; linc_name "linc-KCNJ9"; tss_id "TSS772"; class_code "u"; gene_name "linc-KCNJ9"; PFAM_Domains "None"; csf "-64"; csf_start "796"; csf_end "903"; pseudogene "0";
chr1	HAVANA	exon	159931008	159931195	.	+	.	gene_id "XLOC_l2_000471"; transcript_id "TCONS_l2_00002227"; exon_number "1"; oId "TCONS_l2_00000494"; linc_name "linc-KCNJ9"; tss_id "TSS773"; class_code "u"; gene_name "linc-KCNJ9"; PFAM_Domains "None"; csf "-64"; csf_start "665"; csf_end "772"; pseudogene "1";
chr1	HAVANA	exon	159935289	159935435	.	+	.	gene_id "XLOC_l2_000471"; transcript_id "TCONS_l2_00002227"; exon_number "2"; oId "TCONS_l2_00000494"; linc_name "linc-KCNJ9"; tss_id "TSS773"; class_code "u"; gene_name "linc-KCNJ9"; PFAM_Domains "None"; csf "-64"; csf_start "665"; csf_end "772"; pseudogene "1";
chr1	HAVANA	exon	159946434	159946902	.	+	.	gene_id "XLOC_l2_000471"; transcript_id "TCONS_l2_00002227"; exon_number "3"; oId "TCONS_l2_00000494"; linc_name "linc-KCNJ9"; tss_id "TSS773"; class_code "u"; gene_name "linc-KCNJ9"; PFAM_Domains "None"; csf "-64"; csf_start "665"; csf_end "772"; pseudogene "1";
chr1	Cufflinks	exon	159931045	159931195	.	+	.	gene_id "XLOC_l2_000471"; transcript_id "TCONS_l2_00000660"; exon_number "1"; oId "TCONS_l2_00002215"; linc_name "linc-KCNJ9"; tss_id "TSS773"; class_code "."; gene_name "linc-KCNJ9"; PFAM_Domains "None"; csf "-64"; csf_start "481"; csf_end "588"; pseudogene "0";
chr1	Cufflinks	exon	159946434	159946902	.	+	.	gene_id "XLOC_l2_000471"; transcript_id "TCONS_l2_00000660"; exon_number "2"; oId "TCONS_l2_00002215"; linc_name "linc-KCNJ9"; tss_id "TSS773"; class_code "."; gene_name "linc-KCNJ9"; PFAM_Domains "None"; csf "-64"; csf_start "481"; csf_end "588"; pseudogene "0";
chr1	Cufflinks	exon	159948390	159949261	.	+	.	gene_id "XLOC_l2_000471"; transcript_id "TCONS_l2_00000660"; exon_number "3"; oId "TCONS_l2_00002215"; linc_name "linc-KCNJ9"; tss_id "TSS773"; class_code "."; gene_name "linc-KCNJ9"; PFAM_Domains "None"; csf "-64"; csf_start "481"; csf_end "588"; pseudogene "0";
chrX	Cufflinks	exon	100699054	100699143	.	+	.	gene_id "XLOC_l2_015578"; transcript_id "TCONS_l2_00030275"; exon_number "1"; oId "TCONS_l2_02889106"; linc_name "linc-ARMCX1-1"; tss_id "TSS24128"; class_code "u"; gene_name "linc-ARMCX1-1"; PFAM_Domains "None"; csf "-25"; csf_start "366"; csf_end "485"; pseudogene "0";
chrX	Cufflinks	exon	100700986	100701032	.	+	.	gene_id "XLOC_l2_015578"; transcript_id "TCONS_l2_00030275"; exon_number "2"; oId "TCONS_l2_02889106"; linc_name "linc-ARMCX1-1"; tss_id "TSS24128"; class_code "u"; gene_name "linc-ARMCX1-1"; PFAM_Domains "None"; csf "-25"; csf_start "366"; csf_end "485"; pseudogene "0";
chrX	Cufflinks	exon	100702482	100702830	.	+	.	gene_id "XLOC_l2_015578"; transcript_id "TCONS_l2_00030275"; exon_number "3"; oId "TCONS_l2_02889106"; linc_name "linc-ARMCX1-1"; tss_id "TSS24128"; class_code "u"; gene_name "linc-ARMCX1-1"; PFAM_Domains "None"; csf "-25"; csf_start "366"; csf_end "485"; pseudogene "0";
chrX	Cufflinks	exon	100699054	100699143	.	+	.	gene_id "XLOC_l2_015578"; transcript_id "TCONS_l2_00030276"; exon_number "1"; oId "TCONS_l2_02889107"; linc_name "linc-ARMCX1-1"; tss_id "TSS24128"; class_code "u"; gene_name "linc-ARMCX1-1"; PFAM_Domains "Pfam-B_6400_NA,"; csf "-26"; csf_start "2122"; csf_end "2328"; pseudogene "0";
chrX	Cufflinks	exon	100700986	100701032	.	+	.	gene_id "XLOC_l2_015578"; transcript_id "TCONS_l2_00030276"; exon_number "2"; oId "TCONS_l2_02889107"; linc_name "linc-ARMCX1-1"; tss_id "TSS24128"; class_code "u"; gene_name "linc-ARMCX1-1"; PFAM_Domains "Pfam-B_6400_NA,"; csf "-26"; csf_start "2122"; csf_end "2328"; pseudogene "0";
chrX	Cufflinks	exon	100741010	100741079	.	+	.	gene_id "XLOC_l2_015578"; transcript_id "TCONS_l2_00030276"; exon_number "3"; oId "TCONS_l2_02889107"; linc_name "linc-ARMCX1-1"; tss_id "TSS24128"; class_code "u"; gene_name "linc-ARMCX1-1"; PFAM_Domains "Pfam-B_6400_NA,"; csf "-26"; csf_start "2122"; csf_end "2328"; pseudogene "0";
chrX	Cufflinks	exon	100742180	100742259	.	+	.	gene_id "XLOC_l2_015578"; transcript_id "TCONS_l2_00030276"; exon_number "4"; oId "TCONS_l2_02889107"; linc_name "linc-ARMCX1-1"; tss_id "TSS24128"; class_code "u"; gene_name "linc-ARMCX1-1"; PFAM_Domains "Pfam-B_6400_NA,"; csf "-26"; csf_start "2122"; csf_end "2328"; pseudogene "0";
chrX	Cufflinks	exon	100742595	100742678	.	+	.	gene_id "XLOC_l2_015578"; transcript_id "TCONS_l2_00030276"; exon_number "5"; oId "TCONS_l2_02889107"; linc_name "linc-ARMCX1-1"; tss_id "TSS24128"; class_code "u"; gene_name "linc-ARMCX1-1"; PFAM_Domains "Pfam-B_6400_NA,"; csf "-26"; csf_start "2122"; csf_end "2328"; pseudogene "0";
chrX	Cufflinks	exon	100743031	100743086	.	+	.	gene_id "XLOC_l2_015578"; transcript_id "TCONS_l2_00030276"; exon_number "6"; oId "TCONS_l2_02889107"; linc_name "linc-ARMCX1-1"; tss_id "TSS24128"; class_code "u"; gene_name "linc-ARMCX1-1"; PFAM_Domains "Pfam-B_6400_NA,"; csf "-26"; csf_start "2122"; csf_end "2328"; pseudogene "0";
chrX	Cufflinks	exon	100753132	100754353	.	+	.	gene_id "XLOC_l2_015578"; transcript_id "TCONS_l2_00030276"; exon_number "7"; oId "TCONS_l2_02889107"; linc_name "linc-ARMCX1-1"; tss_id "TSS24128"; class_code "u"; gene_name "linc-ARMCX1-1"; PFAM_Domains "Pfam-B_6400_NA,"; csf "-26"; csf_start "2122"; csf_end "2328"; pseudogene "0";
chrX	Cufflinks	exon	100759924	100760342	.	+	.	gene_id "XLOC_l2_015578"; transcript_id "TCONS_l2_00030276"; exon_number "8"; oId "TCONS_l2_02889107"; linc_name "linc-ARMCX1-1"; tss_id "TSS24128"; class_code "u"; gene_name "linc-ARMCX1-1"; PFAM_Domains "Pfam-B_6400_NA,"; csf "-26"; csf_start "2122"; csf_end "2328"; pseudogene "0";
chrX	Cufflinks	exon	100764351	100764414	.	+	.	gene_id "XLOC_l2_015578"; transcript_id "TCONS_l2_00030276"; exon_number "9"; oId "TCONS_l2_02889107"; linc_name "linc-ARMCX1-1"; tss_id "TSS24128"; class_code "u"; gene_name "linc-ARMCX1-1"; PFAM_Domains "Pfam-B_6400_NA,"; csf "-26"; csf_start "2122"; csf_end "2328"; pseudogene "0";
chrX	Cufflinks	exon	100764577	100764665	.	+	.	gene_id "XLOC_l2_015578"; transcript_id "TCONS_l2_00030276"; exon_number "10"; oId "TCONS_l2_02889107"; linc_name "linc-ARMCX1-1"; tss_id "TSS24128"; class_code "u"; gene_name "linc-ARMCX1-1"; PFAM_Domains "Pfam-B_6400_NA,"; csf "-26"; csf_start "2122"; csf_end "2328"; pseudogene "0";
chrX	Cufflinks	exon	100766012	100766042	.	+	.	gene_id "XLOC_l2_015578"; transcript_id "TCONS_l2_00030276"; exon_number "11"; oId "TCONS_l2_02889107"; linc_name "linc-ARMCX1-1"; tss_id "TSS24128"; class_code "u"; gene_name "linc-ARMCX1-1"; PFAM_Domains "Pfam-B_6400_NA,"; csf "-26"; csf_start "2122"; csf_end "2328"; pseudogene "0";
chrX	Cufflinks	exon	100786631	100787518	.	+	.	gene_id "XLOC_l2_015578"; transcript_id "TCONS_l2_00030276"; exon_number "12"; oId "TCONS_l2_02889107"; linc_name "linc-ARMCX1-1"; tss_id "TSS24128"; class_code "u"; gene_name "linc-ARMCX1-1"; PFAM_Domains "Pfam-B_6400_NA,"; csf "-26"; csf_start "2122"; csf_end "2328"; pseudogene "0";
chrX	Cufflinks	exon	100699084	100699143	.	+	.	gene_id "XLOC_l2_015578"; transcript_id "TCONS_l2_00030277"; exon_number "1"; oId "TCONS_l2_02882963"; linc_name "linc-ARMCX1-1"; tss_id "TSS24128"; class_code "u"; gene_name "linc-ARMCX1-1"; PFAM_Domains "Pfam-B_17073_NA,Pfam-B_17073_NA,Pfam-B_6590_NA,DUF634_1,"; csf "-80"; csf_start "2"; csf_end "106"; pseudogene "0";
chrX	Cufflinks	exon	100700986	100701032	.	+	.	gene_id "XLOC_l2_015578"; transcript_id "TCONS_l2_00030277"; exon_number "2"; oId "TCONS_l2_02882963"; linc_name "linc-ARMCX1-1"; tss_id "TSS24128"; class_code "u"; gene_name "linc-ARMCX1-1"; PFAM_Domains "Pfam-B_17073_NA,Pfam-B_17073_NA,Pfam-B_6590_NA,DUF634_1,"; csf "-80"; csf_start "2"; csf_end "106"; pseudogene "0";
chrX	Cufflinks	exon	100741010	100741079	.	+	.	gene_id "XLOC_l2_015578"; transcript_id "TCONS_l2_00030277"; exon_number "3"; oId "TCONS_l2_02882963"; linc_name "linc-ARMCX1-1"; tss_id "TSS24128"; class_code "u"; gene_name "linc-ARMCX1-1"; PFAM_Domains "Pfam-B_17073_NA,Pfam-B_17073_NA,Pfam-B_6590_NA,DUF634_1,"; csf "-80"; csf_start "2"; csf_end "106"; pseudogene "0";
chrX	Cufflinks	exon	100742180	100742259	.	+	.	gene_id "XLOC_l2_015578"; transcript_id "TCONS_l2_00030277"; exon_number "4"; oId "TCONS_l2_02882963"; linc_name "linc-ARMCX1-1"; tss_id "TSS24128"; class_code "u"; gene_name "linc-ARMCX1-1"; PFAM_Domains "Pfam-B_17073_NA,Pfam-B_17073_NA,Pfam-B_6590_NA,DUF634_1,"; csf "-80"; csf_start "2"; csf_end "106"; pseudogene "0";
chrX	Cufflinks	exon	100742595	100742678	.	+	.	gene_id "XLOC_l2_015578"; transcript_id "TCONS_l2_00030277"; exon_number "5"; oId "TCONS_l2_02882963"; linc_name "linc-ARMCX1-1"; tss_id "TSS24128"; class_code "u"; gene_name "linc-ARMCX1-1"; PFAM_Domains "Pfam-B_17073_NA,Pfam-B_17073_NA,Pfam-B_6590_NA,DUF634_1,"; csf "-80"; csf_start "2"; csf_end "106"; pseudogene "0";
chrX	Cufflinks	exon	100743031	100743086	.	+	.	gene_id "XLOC_l2_015578"; transcript_id "TCONS_l2_00030277"; exon_number "6"; oId "TCONS_l2_02882963"; linc_name "linc-ARMCX1-1"; tss_id "TSS24128"; class_code "u"; gene_name "linc-ARMCX1-1"; PFAM_Domains "Pfam-B_17073_NA,Pfam-B_17073_NA,Pfam-B_6590_NA,DUF634_1,"; csf "-80"; csf_start "2"; csf_end "106"; pseudogene "0";
chrX	Cufflinks	exon	100743431	100750930	.	+	.	gene_id "XLOC_l2_015578"; transcript_id "TCONS_l2_00030277"; exon_number "7"; oId "TCONS_l2_02882963"; linc_name "linc-ARMCX1-1"; tss_id "TSS24128"; class_code "u"; gene_name "linc-ARMCX1-1"; PFAM_Domains "Pfam-B_17073_NA,Pfam-B_17073_NA,Pfam-B_6590_NA,DUF634_1,"; csf "-80"; csf_start "2"; csf_end "106"; pseudogene "0";
chrX	Cufflinks	exon	100700986	100701032	.	+	.	gene_id "XLOC_l2_015578"; transcript_id "TCONS_l2_00030278"; exon_number "1"; oId "TCONS_l2_02906298"; linc_name "linc-ARMCX1-1"; tss_id "TSS24129"; class_code "u"; gene_name "linc-ARMCX1-1"; PFAM_Domains "None"; csf "-223"; csf_start "312"; csf_end "407"; pseudogene "0";
chrX	Cufflinks	exon	100742180	100742259	.	+	.	gene_id "XLOC_l2_015578"; transcript_id "TCONS_l2_00030278"; exon_number "2"; oId "TCONS_l2_02906298"; linc_name "linc-ARMCX1-1"; tss_id "TSS24129"; class_code "u"; gene_name "linc-ARMCX1-1"; PFAM_Domains "None"; csf "-223"; csf_start "312"; csf_end "407"; pseudogene "0";
chrX	Cufflinks	exon	100742595	100742678	.	+	.	gene_id "XLOC_l2_015578"; transcript_id "TCONS_l2_00030278"; exon_number "3"; oId "TCONS_l2_02906298"; linc_name "linc-ARMCX1-1"; tss_id "TSS24129"; class_code "u"; gene_name "linc-ARMCX1-1"; PFAM_Domains "None"; csf "-223"; csf_start "312"; csf_end "407"; pseudogene "0";
chrX	Cufflinks	exon	100743031	100743086	.	+	.	gene_id "XLOC_l2_015578"; transcript_id "TCONS_l2_00030278"; exon_number "4"; oId "TCONS_l2_02906298"; linc_name "linc-ARMCX1-1"; tss_id "TSS24129"; class_code "u"; gene_name "linc-ARMCX1-1"; PFAM_Domains "None"; csf "-223"; csf_start "312"; csf_end "407"; pseudogene "0";
chrX	Cufflinks	exon	100753132	100753318	.	+	.	gene_id "XLOC_l2_015578"; transcript_id "TCONS_l2_00030278"; exon_number "5"; oId "TCONS_l2_02906298"; linc_name "linc-ARMCX1-1"; tss_id "TSS24129"; class_code "u"; gene_name "linc-ARMCX1-1"; PFAM_Domains "None"; csf "-223"; csf_start "312"; csf_end "407"; pseudogene "0";
chrX	Cufflinks	exon	100754190	100754221	.	+	.	gene_id "XLOC_l2_015578"; transcript_id "TCONS_l2_00030278"; exon_number "6"; oId "TCONS_l2_02906298"; linc_name "linc-ARMCX1-1"; tss_id "TSS24129"; class_code "u"; gene_name "linc-ARMCX1-1"; PFAM_Domains "None"; csf "-223"; csf_start "312"; csf_end "407"; pseudogene "0";
chrX	Cufflinks	exon	100740363	100740517	.	+	.	gene_id "XLOC_l2_015578"; transcript_id "TCONS_l2_00030279"; exon_number "1"; oId "TCONS_l2_02897122"; linc_name "linc-ARMCX1-1"; tss_id "TSS24130"; class_code "u"; gene_name "linc-ARMCX1-1"; PFAM_Domains "Pfam-B_6400_NA,"; csf "-26"; csf_start "2151"; csf_end "2357"; pseudogene "0";
chrX	Cufflinks	exon	100741010	100741085	.	+	.	gene_id "XLOC_l2_015578"; transcript_id "TCONS_l2_00030279"; exon_number "2"; oId "TCONS_l2_02897122"; linc_name "linc-ARMCX1-1"; tss_id "TSS24130"; class_code "u"; gene_name "linc-ARMCX1-1"; PFAM_Domains "Pfam-B_6400_NA,"; csf "-26"; csf_start "2151"; csf_end "2357"; pseudogene "0";
chrX	Cufflinks	exon	100742180	100742259	.	+	.	gene_id "XLOC_l2_015578"; transcript_id "TCONS_l2_00030279"; exon_number "3"; oId "TCONS_l2_02897122"; linc_name "linc-ARMCX1-1"; tss_id "TSS24130"; class_code "u"; gene_name "linc-ARMCX1-1"; PFAM_Domains "Pfam-B_6400_NA,"; csf "-26"; csf_start "2151"; csf_end "2357"; pseudogene "0";
chrX	Cufflinks	exon	100742595	100742678	.	+	.	gene_id "XLOC_l2_015578"; transcript_id "TCONS_l2_00030279"; exon_number "4"; oId "TCONS_l2_02897122"; linc_name "linc-ARMCX1-1"; tss_id "TSS24130"; class_code "u"; gene_name "linc-ARMCX1-1"; PFAM_Domains "Pfam-B_6400_NA,"; csf "-26"; csf_start "2151"; csf_end "2357"; pseudogene "0";
chrX	Cufflinks	exon	100743031	100743086	.	+	.	gene_id "XLOC_l2_015578"; transcript_id "TCONS_l2_00030279"; exon_number "5"; oId "TCONS_l2_02897122"; linc_name "linc-ARMCX1-1"; tss_id "TSS24130"; class_code "u"; gene_name "linc-ARMCX1-1"; PFAM_Domains "Pfam-B_6400_NA,"; csf "-26"; csf_start "2151"; csf_end "2357"; pseudogene "0";
chrX	Cufflinks	exon	100753132	100754353	.	+	.	gene_id "XLOC_l2_015578"; transcript_id "TCONS_l2_00030279"; exon_number "6"; oId "TCONS_l2_02897122"; linc_name "linc-ARMCX1-1"; tss_id "TSS24130"; class_code "u"; gene_name "linc-ARMCX1-1"; PFAM_Domains "Pfam-B_6400_NA,"; csf "-26"; csf_start "2151"; csf_end "2357"; pseudogene "0";
chrX	Cufflinks	exon	100759924	100760342	.	+	.	gene_id "XLOC_l2_015578"; transcript_id "TCONS_l2_00030279"; exon_number "7"; oId "TCONS_l2_02897122"; linc_name "linc-ARMCX1-1"; tss_id "TSS24130"; class_code "u"; gene_name "linc-ARMCX1-1"; PFAM_Domains "Pfam-B_6400_NA,"; csf "-26"; csf_start "2151"; csf_end "2357"; pseudogene "0";
chrX	Cufflinks	exon	100764346	100764414	.	+	.	gene_id "XLOC_l2_015578"; transcript_id "TCONS_l2_00030279"; exon_number "8"; oId "TCONS_l2_02897122"; linc_name "linc-ARMCX1-1"; tss_id "TSS24130"; class_code "u"; gene_name "linc-ARMCX1-1"; PFAM_Domains "Pfam-B_6400_NA,"; csf "-26"; csf_start "2151"; csf_end "2357"; pseudogene "0";
chrX	Cufflinks	exon	100764577	100764665	.	+	.	gene_id "XLOC_l2_015578"; transcript_id "TCONS_l2_00030279"; exon_number "9"; oId "TCONS_l2_02897122"; linc_name "linc-ARMCX1-1"; tss_id "TSS24130"; class_code "u"; gene_name "linc-ARMCX1-1"; PFAM_Domains "Pfam-B_6400_NA,"; csf "-26"; csf_start "2151"; csf_end "2357"; pseudogene "0";
chrX	Cufflinks	exon	100766012	100766042	.	+	.	gene_id "XLOC_l2_015578"; transcript_id "TCONS_l2_00030279"; exon_number "10"; oId "TCONS_l2_02897122"; linc_name "linc-ARMCX1-1"; tss_id "TSS24130"; class_code "u"; gene_name "linc-ARMCX1-1"; PFAM_Domains "Pfam-B_6400_NA,"; csf "-26"; csf_start "2151"; csf_end "2357"; pseudogene "0";
chrX	Cufflinks	exon	100786631	100786999	.	+	.	gene_id "XLOC_l2_015578"; transcript_id "TCONS_l2_00030279"; exon_number "11"; oId "TCONS_l2_02897122"; linc_name "linc-ARMCX1-1"; tss_id "TSS24130"; class_code "u"; gene_name "linc-ARMCX1-1"; PFAM_Domains "Pfam-B_6400_NA,"; csf "-26"; csf_start "2151"; csf_end "2357"; pseudogene "0";
chrX	Cufflinks	exon	100788071	100789419	.	+	.	gene_id "XLOC_l2_015578"; transcript_id "TCONS_l2_00030279"; exon_number "12"; oId "TCONS_l2_02897122"; linc_name "linc-ARMCX1-1"; tss_id "TSS24130"; class_code "u"; gene_name "linc-ARMCX1-1"; PFAM_Domains "Pfam-B_6400_NA,"; csf "-26"; csf_start "2151"; csf_end "2357"; pseudogene "0";
chrX	noncoding	exon	100740408	100740517	.	+	.	gene_id "XLOC_l2_015578"; transcript_id "TCONS_l2_00030722"; exon_number "1"; oId "TCONS_l2_00006167"; linc_name "linc-ARMCX1-1"; tss_id "TSS24130"; class_code "u"; gene_name "linc-ARMCX1-1"; PFAM_Domains "None"; csf "-223"; csf_start "1314"; csf_end "1409"; pseudogene "0";
chrX	noncoding	exon	100741013	100741079	.	+	.	gene_id "XLOC_l2_015578"; transcript_id "TCONS_l2_00030722"; exon_number "2"; oId "TCONS_l2_00006167"; linc_name "linc-ARMCX1-1"; tss_id "TSS24130"; class_code "u"; gene_name "linc-ARMCX1-1"; PFAM_Domains "None"; csf "-223"; csf_start "1314"; csf_end "1409"; pseudogene "0";
chrX	noncoding	exon	100742180	100742259	.	+	.	gene_id "XLOC_l2_015578"; transcript_id "TCONS_l2_00030722"; exon_number "3"; oId "TCONS_l2_00006167"; linc_name "linc-ARMCX1-1"; tss_id "TSS24130"; class_code "u"; gene_name "linc-ARMCX1-1"; PFAM_Domains "None"; csf "-223"; csf_start "1314"; csf_end "1409"; pseudogene "0";
chrX	noncoding	exon	100742595	100742678	.	+	.	gene_id "XLOC_l2_015578"; transcript_id "TCONS_l2_00030722"; exon_number "4"; oId "TCONS_l2_00006167"; linc_name "linc-ARMCX1-1"; tss_id "TSS24130"; class_code "u"; gene_name "linc-ARMCX1-1"; PFAM_Domains "None"; csf "-223"; csf_start "1314"; csf_end "1409"; pseudogene "0";
chrX	noncoding	exon	100743031	100743086	.	+	.	gene_id "XLOC_l2_015578"; transcript_id "TCONS_l2_00030722"; exon_number "5"; oId "TCONS_l2_00006167"; linc_name "linc-ARMCX1-1"; tss_id "TSS24130"; class_code "u"; gene_name "linc-ARMCX1-1"; PFAM_Domains "None"; csf "-223"; csf_start "1314"; csf_end "1409"; pseudogene "0";
chrX	noncoding	exon	100743431	100744302	.	+	.	gene_id "XLOC_l2_015578"; transcript_id "TCONS_l2_00030722"; exon_number "6"; oId "TCONS_l2_00006167"; linc_name "linc-ARMCX1-1"; tss_id "TSS24130"; class_code "u"; gene_name "linc-ARMCX1-1"; PFAM_Domains "None"; csf "-223"; csf_start "1314"; csf_end "1409"; pseudogene "0";
chrX	noncoding	exon	100753132	100753318	.	+	.	gene_id "XLOC_l2_015578"; transcript_id "TCONS_l2_00030722"; exon_number "7"; oId "TCONS_l2_00006167"; linc_name "linc-ARMCX1-1"; tss_id "TSS24130"; class_code "u"; gene_name "linc-ARMCX1-1"; PFAM_Domains "None"; csf "-223"; csf_start "1314"; csf_end "1409"; pseudogene "0";
chrX	noncoding	exon	100753627	100754031	.	+	.	gene_id "XLOC_l2_015578"; transcript_id "TCONS_l2_00030722"; exon_number "8"; oId "TCONS_l2_00006167"; linc_name "linc-ARMCX1-1"; tss_id "TSS24130"; class_code "u"; gene_name "linc-ARMCX1-1"; PFAM_Domains "None"; csf "-223"; csf_start "1314"; csf_end "1409"; pseudogene "0";
chrX	noncoding	exon	100740408	100740517	.	+	.	gene_id "XLOC_l2_015578"; transcript_id "TCONS_l2_00030723"; exon_number "1"; oId "TCONS_l2_00006168"; linc_name "linc-ARMCX1-1"; tss_id "TSS24130"; class_code "u"; gene_name "linc-ARMCX1-1"; PFAM_Domains "Pfam-B_6400_NA,"; csf "-8"; csf_start "2459"; csf_end "2581"; pseudogene "0";
chrX	noncoding	exon	100741010	100741079	.	+	.	gene_id "XLOC_l2_015578"; transcript_id "TCONS_l2_00030723"; exon_number "2"; oId "TCONS_l2_00006168"; linc_name "linc-ARMCX1-1"; tss_id "TSS24130"; class_code "u"; gene_name "linc-ARMCX1-1"; PFAM_Domains "Pfam-B_6400_NA,"; csf "-8"; csf_start "2459"; csf_end "2581"; pseudogene "0";
chrX	noncoding	exon	100742180	100742259	.	+	.	gene_id "XLOC_l2_015578"; transcript_id "TCONS_l2_00030723"; exon_number "3"; oId "TCONS_l2_00006168"; linc_name "linc-ARMCX1-1"; tss_id "TSS24130"; class_code "u"; gene_name "linc-ARMCX1-1"; PFAM_Domains "Pfam-B_6400_NA,"; csf "-8"; csf_start "2459"; csf_end "2581"; pseudogene "0";
chrX	noncoding	exon	100742595	100742678	.	+	.	gene_id "XLOC_l2_015578"; transcript_id "TCONS_l2_00030723"; exon_number "4"; oId "TCONS_l2_00006168"; linc_name "linc-ARMCX1-1"; tss_id "TSS24130"; class_code "u"; gene_name "linc-ARMCX1-1"; PFAM_Domains "Pfam-B_6400_NA,"; csf "-8"; csf_start "2459"; csf_end "2581"; pseudogene "0";
chrX	noncoding	exon	100743031	100743086	.	+	.	gene_id "XLOC_l2_015578"; transcript_id "TCONS_l2_00030723"; exon_number "5"; oId "TCONS_l2_00006168"; linc_name "linc-ARMCX1-1"; tss_id "TSS24130"; class_code "u"; gene_name "linc-ARMCX1-1"; PFAM_Domains "Pfam-B_6400_NA,"; csf "-8"; csf_start "2459"; csf_end "2581"; pseudogene "0";
chrX	noncoding	exon	100753132	100754353	.	+	.	gene_id "XLOC_l2_015578"; transcript_id "TCONS_l2_00030723"; exon_number "6"; oId "TCONS_l2_00006168"; linc_name "linc-ARMCX1-1"; tss_id "TSS24130"; class_code "u"; gene_name "linc-ARMCX1-1"; PFAM_Domains "Pfam-B_6400_NA,"; csf "-8"; csf_start "2459"; csf_end "2581"; pseudogene "0";
chrX	noncoding	exon	100759924	100760342	.	+	.	gene_id "XLOC_l2_015578"; transcript_id "TCONS_l2_00030723"; exon_number "7"; oId "TCONS_l2_00006168"; linc_name "linc-ARMCX1-1"; tss_id "TSS24130"; class_code "u"; gene_name "linc-ARMCX1-1"; PFAM_Domains "Pfam-B_6400_NA,"; csf "-8"; csf_start "2459"; csf_end "2581"; pseudogene "0";
chrX	noncoding	exon	100764346	100764414	.	+	.	gene_id "XLOC_l2_015578"; transcript_id "TCONS_l2_00030723"; exon_number "8"; oId "TCONS_l2_00006168"; linc_name "linc-ARMCX1-1"; tss_id "TSS24130"; class_code "u"; gene_name "linc-ARMCX1-1"; PFAM_Domains "Pfam-B_6400_NA,"; csf "-8"; csf_start "2459"; csf_end "2581"; pseudogene "0";
chrX	noncoding	exon	100764577	100764665	.	+	.	gene_id "XLOC_l2_015578"; transcript_id "TCONS_l2_00030723"; exon_number "9"; oId "TCONS_l2_00006168"; linc_name "linc-ARMCX1-1"; tss_id "TSS24130"; class_code "u"; gene_name "linc-ARMCX1-1"; PFAM_Domains "Pfam-B_6400_NA,"; csf "-8"; csf_start "2459"; csf_end "2581"; pseudogene "0";
chrX	noncoding	exon	100766012	100766042	.	+	.	gene_id "XLOC_l2_015578"; transcript_id "TCONS_l2_00030723"; exon_number "10"; oId "TCONS_l2_00006168"; linc_name "linc-ARMCX1-1"; tss_id "TSS24130"; class_code "u"; gene_name "linc-ARMCX1-1"; PFAM_Domains "Pfam-B_6400_NA,"; csf "-8"; csf_start "2459"; csf_end "2581"; pseudogene "0";
chrX	noncoding	exon	100771467	100771939	.	+	.	gene_id "XLOC_l2_015578"; transcript_id "TCONS_l2_00030723"; exon_number "11"; oId "TCONS_l2_00006168"; linc_name "linc-ARMCX1-1"; tss_id "TSS24130"; class_code "u"; gene_name "linc-ARMCX1-1"; PFAM_Domains "Pfam-B_6400_NA,"; csf "-8"; csf_start "2459"; csf_end "2581"; pseudogene "0";
chrX	noncoding	exon	100740408	100740517	.	+	.	gene_id "XLOC_l2_015578"; transcript_id "TCONS_l2_00030726"; exon_number "1"; oId "TCONS_l2_00006171"; linc_name "linc-ARMCX1-1"; tss_id "TSS24130"; class_code "u"; gene_name "linc-ARMCX1-1"; PFAM_Domains "Pfam-B_6400_NA,"; csf "0"; csf_start "2187"; csf_end "2309"; pseudogene "0";
chrX	noncoding	exon	100741010	100741085	.	+	.	gene_id "XLOC_l2_015578"; transcript_id "TCONS_l2_00030726"; exon_number "2"; oId "TCONS_l2_00006171"; linc_name "linc-ARMCX1-1"; tss_id "TSS24130"; class_code "u"; gene_name "linc-ARMCX1-1"; PFAM_Domains "Pfam-B_6400_NA,"; csf "0"; csf_start "2187"; csf_end "2309"; pseudogene "0";
chrX	noncoding	exon	100742180	100742259	.	+	.	gene_id "XLOC_l2_015578"; transcript_id "TCONS_l2_00030726"; exon_number "3"; oId "TCONS_l2_00006171"; linc_name "linc-ARMCX1-1"; tss_id "TSS24130"; class_code "u"; gene_name "linc-ARMCX1-1"; PFAM_Domains "Pfam-B_6400_NA,"; csf "0"; csf_start "2187"; csf_end "2309"; pseudogene "0";
chrX	noncoding	exon	100742595	100742678	.	+	.	gene_id "XLOC_l2_015578"; transcript_id "TCONS_l2_00030726"; exon_number "4"; oId "TCONS_l2_00006171"; linc_name "linc-ARMCX1-1"; tss_id "TSS24130"; class_code "u"; gene_name "linc-ARMCX1-1"; PFAM_Domains "Pfam-B_6400_NA,"; csf "0"; csf_start "2187"; csf_end "2309"; pseudogene "0";
chrX	noncoding	exon	100743031	100743086	.	+	.	gene_id "XLOC_l2_015578"; transcript_id "TCONS_l2_00030726"; exon_number "5"; oId "TCONS_l2_00006171"; linc_name "linc-ARMCX1-1"; tss_id "TSS24130"; class_code "u"; gene_name "linc-ARMCX1-1"; PFAM_Domains "Pfam-B_6400_NA,"; csf "0"; csf_start "2187"; csf_end "2309"; pseudogene "0";
chrX	noncoding	exon	100753132	100754353	.	+	.	gene_id "XLOC_l2_015578"; transcript_id "TCONS_l2_00030726"; exon_number "6"; oId "TCONS_l2_00006171"; linc_name "linc-ARMCX1-1"; tss_id "TSS24130"; class_code "u"; gene_name "linc-ARMCX1-1"; PFAM_Domains "Pfam-B_6400_NA,"; csf "0"; csf_start "2187"; csf_end "2309"; pseudogene "0";
chrX	noncoding	exon	100759924	100760342	.	+	.	gene_id "XLOC_l2_015578"; transcript_id "TCONS_l2_00030726"; exon_number "7"; oId "TCONS_l2_00006171"; linc_name "linc-ARMCX1-1"; tss_id "TSS24130"; class_code "u"; gene_name "linc-ARMCX1-1"; PFAM_Domains "Pfam-B_6400_NA,"; csf "0"; csf_start "2187"; csf_end "2309"; pseudogene "0";
chrX	noncoding	exon	100764351	100764414	.	+	.	gene_id "XLOC_l2_015578"; transcript_id "TCONS_l2_00030726"; exon_number "8"; oId "TCONS_l2_00006171"; linc_name "linc-ARMCX1-1"; tss_id "TSS24130"; class_code "u"; gene_name "linc-ARMCX1-1"; PFAM_Domains "Pfam-B_6400_NA,"; csf "0"; csf_start "2187"; csf_end "2309"; pseudogene "0";
chrX	noncoding	exon	100764577	100764665	.	+	.	gene_id "XLOC_l2_015578"; transcript_id "TCONS_l2_00030726"; exon_number "9"; oId "TCONS_l2_00006171"; linc_name "linc-ARMCX1-1"; tss_id "TSS24130"; class_code "u"; gene_name "linc-ARMCX1-1"; PFAM_Domains "Pfam-B_6400_NA,"; csf "0"; csf_start "2187"; csf_end "2309"; pseudogene "0";
chrX	noncoding	exon	100766012	100766042	.	+	.	gene_id "XLOC_l2_015578"; transcript_id "TCONS_l2_00030726"; exon_number "10"; oId "TCONS_l2_00006171"; linc_name "linc-ARMCX1-1"; tss_id "TSS24130"; class_code "u"; gene_name "linc-ARMCX1-1"; PFAM_Domains "Pfam-B_6400_NA,"; csf "0"; csf_start "2187"; csf_end "2309"; pseudogene "0";
chrX	noncoding	exon	100779191	100779419	.	+	.	gene_id "XLOC_l2_015578"; transcript_id "TCONS_l2_00030726"; exon_number "11"; oId "TCONS_l2_00006171"; linc_name "linc-ARMCX1-1"; tss_id "TSS24130"; class_code "u"; gene_name "linc-ARMCX1-1"; PFAM_Domains "Pfam-B_6400_NA,"; csf "0"; csf_start "2187"; csf_end "2309"; pseudogene "0";
chrX	noncoding	exon	100786631	100786999	.	+	.	gene_id "XLOC_l2_015578"; transcript_id "TCONS_l2_00030726"; exon_number "12"; oId "TCONS_l2_00006171"; linc_name "linc-ARMCX1-1"; tss_id "TSS24130"; class_code "u"; gene_name "linc-ARMCX1-1"; PFAM_Domains "Pfam-B_6400_NA,"; csf "0"; csf_start "2187"; csf_end "2309"; pseudogene "0";
chrX	noncoding	exon	100788071	100788446	.	+	.	gene_id "XLOC_l2_015578"; transcript_id "TCONS_l2_00030726"; exon_number "13"; oId "TCONS_l2_00006171"; linc_name "linc-ARMCX1-1"; tss_id "TSS24130"; class_code "u"; gene_name "linc-ARMCX1-1"; PFAM_Domains "Pfam-B_6400_NA,"; csf "0"; csf_start "2187"; csf_end "2309"; pseudogene "0";
chrX	noncoding	exon	100740408	100740517	.	+	.	gene_id "XLOC_l2_015578"; transcript_id "TCONS_l2_00030724"; exon_number "1"; oId "TCONS_l2_00006169"; linc_name "linc-ARMCX1-1"; tss_id "TSS24130"; class_code "u"; gene_name "linc-ARMCX1-1"; PFAM_Domains "Pfam-B_6400_NA,"; csf "-26"; csf_start "2967"; csf_end "3173"; pseudogene "0";
chrX	noncoding	exon	100741010	100741079	.	+	.	gene_id "XLOC_l2_015578"; transcript_id "TCONS_l2_00030724"; exon_number "2"; oId "TCONS_l2_00006169"; linc_name "linc-ARMCX1-1"; tss_id "TSS24130"; class_code "u"; gene_name "linc-ARMCX1-1"; PFAM_Domains "Pfam-B_6400_NA,"; csf "-26"; csf_start "2967"; csf_end "3173"; pseudogene "0";
chrX	noncoding	exon	100742180	100742259	.	+	.	gene_id "XLOC_l2_015578"; transcript_id "TCONS_l2_00030724"; exon_number "3"; oId "TCONS_l2_00006169"; linc_name "linc-ARMCX1-1"; tss_id "TSS24130"; class_code "u"; gene_name "linc-ARMCX1-1"; PFAM_Domains "Pfam-B_6400_NA,"; csf "-26"; csf_start "2967"; csf_end "3173"; pseudogene "0";
chrX	noncoding	exon	100742595	100742678	.	+	.	gene_id "XLOC_l2_015578"; transcript_id "TCONS_l2_00030724"; exon_number "4"; oId "TCONS_l2_00006169"; linc_name "linc-ARMCX1-1"; tss_id "TSS24130"; class_code "u"; gene_name "linc-ARMCX1-1"; PFAM_Domains "Pfam-B_6400_NA,"; csf "-26"; csf_start "2967"; csf_end "3173"; pseudogene "0";
chrX	noncoding	exon	100743031	100743086	.	+	.	gene_id "XLOC_l2_015578"; transcript_id "TCONS_l2_00030724"; exon_number "5"; oId "TCONS_l2_00006169"; linc_name "linc-ARMCX1-1"; tss_id "TSS24130"; class_code "u"; gene_name "linc-ARMCX1-1"; PFAM_Domains "Pfam-B_6400_NA,"; csf "-26"; csf_start "2967"; csf_end "3173"; pseudogene "0";
chrX	noncoding	exon	100743431	100744302	.	+	.	gene_id "XLOC_l2_015578"; transcript_id "TCONS_l2_00030724"; exon_number "6"; oId "TCONS_l2_00006169"; linc_name "linc-ARMCX1-1"; tss_id "TSS24130"; class_code "u"; gene_name "linc-ARMCX1-1"; PFAM_Domains "Pfam-B_6400_NA,"; csf "-26"; csf_start "2967"; csf_end "3173"; pseudogene "0";
chrX	noncoding	exon	100753132	100754353	.	+	.	gene_id "XLOC_l2_015578"; transcript_id "TCONS_l2_00030724"; exon_number "7"; oId "TCONS_l2_00006169"; linc_name "linc-ARMCX1-1"; tss_id "TSS24130"; class_code "u"; gene_name "linc-ARMCX1-1"; PFAM_Domains "Pfam-B_6400_NA,"; csf "-26"; csf_start "2967"; csf_end "3173"; pseudogene "0";
chrX	noncoding	exon	100759924	100760342	.	+	.	gene_id "XLOC_l2_015578"; transcript_id "TCONS_l2_00030724"; exon_number "8"; oId "TCONS_l2_00006169"; linc_name "linc-ARMCX1-1"; tss_id "TSS24130"; class_code "u"; gene_name "linc-ARMCX1-1"; PFAM_Domains "Pfam-B_6400_NA,"; csf "-26"; csf_start "2967"; csf_end "3173"; pseudogene "0";
chrX	noncoding	exon	100764351	100764414	.	+	.	gene_id "XLOC_l2_015578"; transcript_id "TCONS_l2_00030724"; exon_number "9"; oId "TCONS_l2_00006169"; linc_name "linc-ARMCX1-1"; tss_id "TSS24130"; class_code "u"; gene_name "linc-ARMCX1-1"; PFAM_Domains "Pfam-B_6400_NA,"; csf "-26"; csf_start "2967"; csf_end "3173"; pseudogene "0";
chrX	noncoding	exon	100764577	100764665	.	+	.	gene_id "XLOC_l2_015578"; transcript_id "TCONS_l2_00030724"; exon_number "10"; oId "TCONS_l2_00006169"; linc_name "linc-ARMCX1-1"; tss_id "TSS24130"; class_code "u"; gene_name "linc-ARMCX1-1"; PFAM_Domains "Pfam-B_6400_NA,"; csf "-26"; csf_start "2967"; csf_end "3173"; pseudogene "0";
chrX	noncoding	exon	100766012	100766042	.	+	.	gene_id "XLOC_l2_015578"; transcript_id "TCONS_l2_00030724"; exon_number "11"; oId "TCONS_l2_00006169"; linc_name "linc-ARMCX1-1"; tss_id "TSS24130"; class_code "u"; gene_name "linc-ARMCX1-1"; PFAM_Domains "Pfam-B_6400_NA,"; csf "-26"; csf_start "2967"; csf_end "3173"; pseudogene "0";
chrX	noncoding	exon	100786631	100786999	.	+	.	gene_id "XLOC_l2_015578"; transcript_id "TCONS_l2_00030724"; exon_number "12"; oId "TCONS_l2_00006169"; linc_name "linc-ARMCX1-1"; tss_id "TSS24130"; class_code "u"; gene_name "linc-ARMCX1-1"; PFAM_Domains "Pfam-B_6400_NA,"; csf "-26"; csf_start "2967"; csf_end "3173"; pseudogene "0";
chrX	noncoding	exon	100788071	100788446	.	+	.	gene_id "XLOC_l2_015578"; transcript_id "TCONS_l2_00030724"; exon_number "13"; oId "TCONS_l2_00006169"; linc_name "linc-ARMCX1-1"; tss_id "TSS24130"; class_code "u"; gene_name "linc-ARMCX1-1"; PFAM_Domains "Pfam-B_6400_NA,"; csf "-26"; csf_start "2967"; csf_end "3173"; pseudogene "0";
chrX	Cufflinks	exon	100740437	100740517	.	+	.	gene_id "XLOC_l2_015578"; transcript_id "TCONS_l2_00030280"; exon_number "1"; oId "TCONS_l2_02996724"; linc_name "linc-ARMCX1-1"; tss_id "TSS24130"; class_code "u"; gene_name "linc-ARMCX1-1"; PFAM_Domains "Pfam-B_6400_NA,"; csf "-53"; csf_start "1876"; csf_end "1974"; pseudogene "0";
chrX	Cufflinks	exon	100741010	100741079	.	+	.	gene_id "XLOC_l2_015578"; transcript_id "TCONS_l2_00030280"; exon_number "2"; oId "TCONS_l2_02996724"; linc_name "linc-ARMCX1-1"; tss_id "TSS24130"; class_code "u"; gene_name "linc-ARMCX1-1"; PFAM_Domains "Pfam-B_6400_NA,"; csf "-53"; csf_start "1876"; csf_end "1974"; pseudogene "0";
chrX	Cufflinks	exon	100742180	100742259	.	+	.	gene_id "XLOC_l2_015578"; transcript_id "TCONS_l2_00030280"; exon_number "3"; oId "TCONS_l2_02996724"; linc_name "linc-ARMCX1-1"; tss_id "TSS24130"; class_code "u"; gene_name "linc-ARMCX1-1"; PFAM_Domains "Pfam-B_6400_NA,"; csf "-53"; csf_start "1876"; csf_end "1974"; pseudogene "0";
chrX	Cufflinks	exon	100742595	100742678	.	+	.	gene_id "XLOC_l2_015578"; transcript_id "TCONS_l2_00030280"; exon_number "4"; oId "TCONS_l2_02996724"; linc_name "linc-ARMCX1-1"; tss_id "TSS24130"; class_code "u"; gene_name "linc-ARMCX1-1"; PFAM_Domains "Pfam-B_6400_NA,"; csf "-53"; csf_start "1876"; csf_end "1974"; pseudogene "0";
chrX	Cufflinks	exon	100743031	100743086	.	+	.	gene_id "XLOC_l2_015578"; transcript_id "TCONS_l2_00030280"; exon_number "5"; oId "TCONS_l2_02996724"; linc_name "linc-ARMCX1-1"; tss_id "TSS24130"; class_code "u"; gene_name "linc-ARMCX1-1"; PFAM_Domains "Pfam-B_6400_NA,"; csf "-53"; csf_start "1876"; csf_end "1974"; pseudogene "0";
chrX	Cufflinks	exon	100753132	100754353	.	+	.	gene_id "XLOC_l2_015578"; transcript_id "TCONS_l2_00030280"; exon_number "6"; oId "TCONS_l2_02996724"; linc_name "linc-ARMCX1-1"; tss_id "TSS24130"; class_code "u"; gene_name "linc-ARMCX1-1"; PFAM_Domains "Pfam-B_6400_NA,"; csf "-53"; csf_start "1876"; csf_end "1974"; pseudogene "0";
chrX	Cufflinks	exon	100759924	100760429	.	+	.	gene_id "XLOC_l2_015578"; transcript_id "TCONS_l2_00030280"; exon_number "7"; oId "TCONS_l2_02996724"; linc_name "linc-ARMCX1-1"; tss_id "TSS24130"; class_code "u"; gene_name "linc-ARMCX1-1"; PFAM_Domains "Pfam-B_6400_NA,"; csf "-53"; csf_start "1876"; csf_end "1974"; pseudogene "0";
chrX	Cufflinks	exon	100740458	100740517	.	+	.	gene_id "XLOC_l2_015578"; transcript_id "TCONS_l2_00030281"; exon_number "1"; oId "TCONS_l2_02994474"; linc_name "linc-ARMCX1-1"; tss_id "TSS24130"; class_code "u"; gene_name "linc-ARMCX1-1"; PFAM_Domains "None"; csf "-223"; csf_start "1267"; csf_end "1362"; pseudogene "1";
chrX	Cufflinks	exon	100741010	100741079	.	+	.	gene_id "XLOC_l2_015578"; transcript_id "TCONS_l2_00030281"; exon_number "2"; oId "TCONS_l2_02994474"; linc_name "linc-ARMCX1-1"; tss_id "TSS24130"; class_code "u"; gene_name "linc-ARMCX1-1"; PFAM_Domains "None"; csf "-223"; csf_start "1267"; csf_end "1362"; pseudogene "1";
chrX	Cufflinks	exon	100742180	100742259	.	+	.	gene_id "XLOC_l2_015578"; transcript_id "TCONS_l2_00030281"; exon_number "3"; oId "TCONS_l2_02994474"; linc_name "linc-ARMCX1-1"; tss_id "TSS24130"; class_code "u"; gene_name "linc-ARMCX1-1"; PFAM_Domains "None"; csf "-223"; csf_start "1267"; csf_end "1362"; pseudogene "1";
chrX	Cufflinks	exon	100742595	100742678	.	+	.	gene_id "XLOC_l2_015578"; transcript_id "TCONS_l2_00030281"; exon_number "4"; oId "TCONS_l2_02994474"; linc_name "linc-ARMCX1-1"; tss_id "TSS24130"; class_code "u"; gene_name "linc-ARMCX1-1"; PFAM_Domains "None"; csf "-223"; csf_start "1267"; csf_end "1362"; pseudogene "1";
chrX	Cufflinks	exon	100743031	100743086	.	+	.	gene_id "XLOC_l2_015578"; transcript_id "TCONS_l2_00030281"; exon_number "5"; oId "TCONS_l2_02994474"; linc_name "linc-ARMCX1-1"; tss_id "TSS24130"; class_code "u"; gene_name "linc-ARMCX1-1"; PFAM_Domains "None"; csf "-223"; csf_start "1267"; csf_end "1362"; pseudogene "1";
chrX	Cufflinks	exon	100743431	100744302	.	+	.	gene_id "XLOC_l2_015578"; transcript_id "TCONS_l2_00030281"; exon_number "6"; oId "TCONS_l2_02994474"; linc_name "linc-ARMCX1-1"; tss_id "TSS24130"; class_code "u"; gene_name "linc-ARMCX1-1"; PFAM_Domains "None"; csf "-223"; csf_start "1267"; csf_end "1362"; pseudogene "1";
chrX	Cufflinks	exon	100753132	100753468	.	+	.	gene_id "XLOC_l2_015578"; transcript_id "TCONS_l2_00030281"; exon_number "7"; oId "TCONS_l2_02994474"; linc_name "linc-ARMCX1-1"; tss_id "TSS24130"; class_code "u"; gene_name "linc-ARMCX1-1"; PFAM_Domains "None"; csf "-223"; csf_start "1267"; csf_end "1362"; pseudogene "1";
chrX	Cufflinks	exon	100740510	100740517	.	+	.	gene_id "XLOC_l2_015578"; transcript_id "TCONS_l2_00030282"; exon_number "1"; oId "TCONS_l2_02889109"; linc_name "linc-ARMCX1-1"; tss_id "TSS24131"; class_code "u"; gene_name "linc-ARMCX1-1"; PFAM_Domains "Pfam-B_13980_NA,"; csf "-395"; csf_start "1633"; csf_end "1722"; pseudogene "0";
chrX	Cufflinks	exon	100741010	100741079	.	+	.	gene_id "XLOC_l2_015578"; transcript_id "TCONS_l2_00030282"; exon_number "2"; oId "TCONS_l2_02889109"; linc_name "linc-ARMCX1-1"; tss_id "TSS24131"; class_code "u"; gene_name "linc-ARMCX1-1"; PFAM_Domains "Pfam-B_13980_NA,"; csf "-395"; csf_start "1633"; csf_end "1722"; pseudogene "0";
chrX	Cufflinks	exon	100742180	100742259	.	+	.	gene_id "XLOC_l2_015578"; transcript_id "TCONS_l2_00030282"; exon_number "3"; oId "TCONS_l2_02889109"; linc_name "linc-ARMCX1-1"; tss_id "TSS24131"; class_code "u"; gene_name "linc-ARMCX1-1"; PFAM_Domains "Pfam-B_13980_NA,"; csf "-395"; csf_start "1633"; csf_end "1722"; pseudogene "0";
chrX	Cufflinks	exon	100742595	100742678	.	+	.	gene_id "XLOC_l2_015578"; transcript_id "TCONS_l2_00030282"; exon_number "4"; oId "TCONS_l2_02889109"; linc_name "linc-ARMCX1-1"; tss_id "TSS24131"; class_code "u"; gene_name "linc-ARMCX1-1"; PFAM_Domains "Pfam-B_13980_NA,"; csf "-395"; csf_start "1633"; csf_end "1722"; pseudogene "0";
chrX	Cufflinks	exon	100743031	100743086	.	+	.	gene_id "XLOC_l2_015578"; transcript_id "TCONS_l2_00030282"; exon_number "5"; oId "TCONS_l2_02889109"; linc_name "linc-ARMCX1-1"; tss_id "TSS24131"; class_code "u"; gene_name "linc-ARMCX1-1"; PFAM_Domains "Pfam-B_13980_NA,"; csf "-395"; csf_start "1633"; csf_end "1722"; pseudogene "0";
chrX	Cufflinks	exon	100743431	100745181	.	+	.	gene_id "XLOC_l2_015578"; transcript_id "TCONS_l2_00030282"; exon_number "6"; oId "TCONS_l2_02889109"; linc_name "linc-ARMCX1-1"; tss_id "TSS24131"; class_code "u"; gene_name "linc-ARMCX1-1"; PFAM_Domains "Pfam-B_13980_NA,"; csf "-395"; csf_start "1633"; csf_end "1722"; pseudogene "0";
chrX	Cufflinks	exon	100740883	100741079	.	+	.	gene_id "XLOC_l2_015578"; transcript_id "TCONS_l2_00030283"; exon_number "1"; oId "TCONS_l2_02920585"; linc_name "linc-ARMCX1-1"; tss_id "TSS24132"; class_code "u"; gene_name "linc-ARMCX1-1"; PFAM_Domains "None"; csf "-223"; csf_start "462"; csf_end "557"; pseudogene "0";
chrX	Cufflinks	exon	100742180	100742259	.	+	.	gene_id "XLOC_l2_015578"; transcript_id "TCONS_l2_00030283"; exon_number "2"; oId "TCONS_l2_02920585"; linc_name "linc-ARMCX1-1"; tss_id "TSS24132"; class_code "u"; gene_name "linc-ARMCX1-1"; PFAM_Domains "None"; csf "-223"; csf_start "462"; csf_end "557"; pseudogene "0";
chrX	Cufflinks	exon	100742595	100742678	.	+	.	gene_id "XLOC_l2_015578"; transcript_id "TCONS_l2_00030283"; exon_number "3"; oId "TCONS_l2_02920585"; linc_name "linc-ARMCX1-1"; tss_id "TSS24132"; class_code "u"; gene_name "linc-ARMCX1-1"; PFAM_Domains "None"; csf "-223"; csf_start "462"; csf_end "557"; pseudogene "0";
chrX	Cufflinks	exon	100743031	100743086	.	+	.	gene_id "XLOC_l2_015578"; transcript_id "TCONS_l2_00030283"; exon_number "4"; oId "TCONS_l2_02920585"; linc_name "linc-ARMCX1-1"; tss_id "TSS24132"; class_code "u"; gene_name "linc-ARMCX1-1"; PFAM_Domains "None"; csf "-223"; csf_start "462"; csf_end "557"; pseudogene "0";
chrX	Cufflinks	exon	100753132	100754070	.	+	.	gene_id "XLOC_l2_015578"; transcript_id "TCONS_l2_00030283"; exon_number "5"; oId "TCONS_l2_02920585"; linc_name "linc-ARMCX1-1"; tss_id "TSS24132"; class_code "u"; gene_name "linc-ARMCX1-1"; PFAM_Domains "None"; csf "-223"; csf_start "462"; csf_end "557"; pseudogene "0";
chrX	Cufflinks	exon	100740908	100741079	.	+	.	gene_id "XLOC_l2_015578"; transcript_id "TCONS_l2_00030284"; exon_number "1"; oId "TCONS_l2_02897123"; linc_name "linc-ARMCX1-1"; tss_id "TSS24132"; class_code "u"; gene_name "linc-ARMCX1-1"; PFAM_Domains "Pfam-B_17073_NA,Pfam-B_17073_NA,Pfam-B_6590_NA,DUF634_1,"; csf "-173"; csf_start "7608"; csf_end "7724"; pseudogene "0";
chrX	Cufflinks	exon	100742180	100742259	.	+	.	gene_id "XLOC_l2_015578"; transcript_id "TCONS_l2_00030284"; exon_number "2"; oId "TCONS_l2_02897123"; linc_name "linc-ARMCX1-1"; tss_id "TSS24132"; class_code "u"; gene_name "linc-ARMCX1-1"; PFAM_Domains "Pfam-B_17073_NA,Pfam-B_17073_NA,Pfam-B_6590_NA,DUF634_1,"; csf "-173"; csf_start "7608"; csf_end "7724"; pseudogene "0";
chrX	Cufflinks	exon	100742595	100742678	.	+	.	gene_id "XLOC_l2_015578"; transcript_id "TCONS_l2_00030284"; exon_number "3"; oId "TCONS_l2_02897123"; linc_name "linc-ARMCX1-1"; tss_id "TSS24132"; class_code "u"; gene_name "linc-ARMCX1-1"; PFAM_Domains "Pfam-B_17073_NA,Pfam-B_17073_NA,Pfam-B_6590_NA,DUF634_1,"; csf "-173"; csf_start "7608"; csf_end "7724"; pseudogene "0";
chrX	Cufflinks	exon	100743031	100743086	.	+	.	gene_id "XLOC_l2_015578"; transcript_id "TCONS_l2_00030284"; exon_number "4"; oId "TCONS_l2_02897123"; linc_name "linc-ARMCX1-1"; tss_id "TSS24132"; class_code "u"; gene_name "linc-ARMCX1-1"; PFAM_Domains "Pfam-B_17073_NA,Pfam-B_17073_NA,Pfam-B_6590_NA,DUF634_1,"; csf "-173"; csf_start "7608"; csf_end "7724"; pseudogene "0";
chrX	Cufflinks	exon	100743431	100750790	.	+	.	gene_id "XLOC_l2_015578"; transcript_id "TCONS_l2_00030284"; exon_number "5"; oId "TCONS_l2_02897123"; linc_name "linc-ARMCX1-1"; tss_id "TSS24132"; class_code "u"; gene_name "linc-ARMCX1-1"; PFAM_Domains "Pfam-B_17073_NA,Pfam-B_17073_NA,Pfam-B_6590_NA,DUF634_1,"; csf "-173"; csf_start "7608"; csf_end "7724"; pseudogene "0";
chrX	Cufflinks	exon	100741010	100741085	.	+	.	gene_id "XLOC_l2_015578"; transcript_id "TCONS_l2_00030285"; exon_number "1"; oId "TCONS_l2_02897124"; linc_name "linc-ARMCX1-1"; tss_id "TSS24133"; class_code "u"; gene_name "linc-ARMCX1-1"; PFAM_Domains "Pfam-B_17073_NA,Pfam-B_17073_NA,Pfam-B_6590_NA,DUF634_1,"; csf "-173"; csf_start "7074"; csf_end "7190"; pseudogene "0";
chrX	Cufflinks	exon	100742180	100742259	.	+	.	gene_id "XLOC_l2_015578"; transcript_id "TCONS_l2_00030285"; exon_number "2"; oId "TCONS_l2_02897124"; linc_name "linc-ARMCX1-1"; tss_id "TSS24133"; class_code "u"; gene_name "linc-ARMCX1-1"; PFAM_Domains "Pfam-B_17073_NA,Pfam-B_17073_NA,Pfam-B_6590_NA,DUF634_1,"; csf "-173"; csf_start "7074"; csf_end "7190"; pseudogene "0";
chrX	Cufflinks	exon	100742595	100742678	.	+	.	gene_id "XLOC_l2_015578"; transcript_id "TCONS_l2_00030285"; exon_number "3"; oId "TCONS_l2_02897124"; linc_name "linc-ARMCX1-1"; tss_id "TSS24133"; class_code "u"; gene_name "linc-ARMCX1-1"; PFAM_Domains "Pfam-B_17073_NA,Pfam-B_17073_NA,Pfam-B_6590_NA,DUF634_1,"; csf "-173"; csf_start "7074"; csf_end "7190"; pseudogene "0";
chrX	Cufflinks	exon	100743031	100743086	.	+	.	gene_id "XLOC_l2_015578"; transcript_id "TCONS_l2_00030285"; exon_number "4"; oId "TCONS_l2_02897124"; linc_name "linc-ARMCX1-1"; tss_id "TSS24133"; class_code "u"; gene_name "linc-ARMCX1-1"; PFAM_Domains "Pfam-B_17073_NA,Pfam-B_17073_NA,Pfam-B_6590_NA,DUF634_1,"; csf "-173"; csf_start "7074"; csf_end "7190"; pseudogene "0";
chrX	Cufflinks	exon	100743431	100747470	.	+	.	gene_id "XLOC_l2_015578"; transcript_id "TCONS_l2_00030285"; exon_number "5"; oId "TCONS_l2_02897124"; linc_name "linc-ARMCX1-1"; tss_id "TSS24133"; class_code "u"; gene_name "linc-ARMCX1-1"; PFAM_Domains "Pfam-B_17073_NA,Pfam-B_17073_NA,Pfam-B_6590_NA,DUF634_1,"; csf "-173"; csf_start "7074"; csf_end "7190"; pseudogene "0";
chrX	Cufflinks	exon	100747909	100750790	.	+	.	gene_id "XLOC_l2_015578"; transcript_id "TCONS_l2_00030285"; exon_number "6"; oId "TCONS_l2_02897124"; linc_name "linc-ARMCX1-1"; tss_id "TSS24133"; class_code "u"; gene_name "linc-ARMCX1-1"; PFAM_Domains "Pfam-B_17073_NA,Pfam-B_17073_NA,Pfam-B_6590_NA,DUF634_1,"; csf "-173"; csf_start "7074"; csf_end "7190"; pseudogene "0";
chrX	Cufflinks	exon	100743429	100744302	.	+	.	gene_id "XLOC_l2_015578"; transcript_id "TCONS_l2_00030286"; exon_number "1"; oId "TCONS_l2_02927746"; linc_name "linc-ARMCX1-1"; tss_id "TSS24134"; class_code "u"; gene_name "linc-ARMCX1-1"; PFAM_Domains "None"; csf "-223"; csf_start "919"; csf_end "1014"; pseudogene "1";
chrX	Cufflinks	exon	100753132	100753473	.	+	.	gene_id "XLOC_l2_015578"; transcript_id "TCONS_l2_00030286"; exon_number "2"; oId "TCONS_l2_02927746"; linc_name "linc-ARMCX1-1"; tss_id "TSS24134"; class_code "u"; gene_name "linc-ARMCX1-1"; PFAM_Domains "None"; csf "-223"; csf_start "919"; csf_end "1014"; pseudogene "1";
chrX	noncoding	exon	100743431	100744302	.	+	.	gene_id "XLOC_l2_015578"; transcript_id "TCONS_l2_00030727"; exon_number "1"; oId "TCONS_l2_00006172"; linc_name "linc-ARMCX1-1"; tss_id "TSS24134"; class_code "u"; gene_name "linc-ARMCX1-1"; PFAM_Domains "Pfam-B_6400_NA,"; csf "-26"; csf_start "2572"; csf_end "2778"; pseudogene "0";
chrX	noncoding	exon	100753132	100754353	.	+	.	gene_id "XLOC_l2_015578"; transcript_id "TCONS_l2_00030727"; exon_number "2"; oId "TCONS_l2_00006172"; linc_name "linc-ARMCX1-1"; tss_id "TSS24134"; class_code "u"; gene_name "linc-ARMCX1-1"; PFAM_Domains "Pfam-B_6400_NA,"; csf "-26"; csf_start "2572"; csf_end "2778"; pseudogene "0";
chrX	noncoding	exon	100759924	100760342	.	+	.	gene_id "XLOC_l2_015578"; transcript_id "TCONS_l2_00030727"; exon_number "3"; oId "TCONS_l2_00006172"; linc_name "linc-ARMCX1-1"; tss_id "TSS24134"; class_code "u"; gene_name "linc-ARMCX1-1"; PFAM_Domains "Pfam-B_6400_NA,"; csf "-26"; csf_start "2572"; csf_end "2778"; pseudogene "0";
chrX	noncoding	exon	100764346	100764414	.	+	.	gene_id "XLOC_l2_015578"; transcript_id "TCONS_l2_00030727"; exon_number "4"; oId "TCONS_l2_00006172"; linc_name "linc-ARMCX1-1"; tss_id "TSS24134"; class_code "u"; gene_name "linc-ARMCX1-1"; PFAM_Domains "Pfam-B_6400_NA,"; csf "-26"; csf_start "2572"; csf_end "2778"; pseudogene "0";
chrX	noncoding	exon	100764577	100764665	.	+	.	gene_id "XLOC_l2_015578"; transcript_id "TCONS_l2_00030727"; exon_number "5"; oId "TCONS_l2_00006172"; linc_name "linc-ARMCX1-1"; tss_id "TSS24134"; class_code "u"; gene_name "linc-ARMCX1-1"; PFAM_Domains "Pfam-B_6400_NA,"; csf "-26"; csf_start "2572"; csf_end "2778"; pseudogene "0";
chrX	noncoding	exon	100766012	100766042	.	+	.	gene_id "XLOC_l2_015578"; transcript_id "TCONS_l2_00030727"; exon_number "6"; oId "TCONS_l2_00006172"; linc_name "linc-ARMCX1-1"; tss_id "TSS24134"; class_code "u"; gene_name "linc-ARMCX1-1"; PFAM_Domains "Pfam-B_6400_NA,"; csf "-26"; csf_start "2572"; csf_end "2778"; pseudogene "0";
chrX	noncoding	exon	100786631	100786999	.	+	.	gene_id "XLOC_l2_015578"; transcript_id "TCONS_l2_00030727"; exon_number "7"; oId "TCONS_l2_00006172"; linc_name "linc-ARMCX1-1"; tss_id "TSS24134"; class_code "u"; gene_name "linc-ARMCX1-1"; PFAM_Domains "Pfam-B_6400_NA,"; csf "-26"; csf_start "2572"; csf_end "2778"; pseudogene "0";
chrX	noncoding	exon	100788220	100788398	.	+	.	gene_id "XLOC_l2_015578"; transcript_id "TCONS_l2_00030727"; exon_number "8"; oId "TCONS_l2_00006172"; linc_name "linc-ARMCX1-1"; tss_id "TSS24134"; class_code "u"; gene_name "linc-ARMCX1-1"; PFAM_Domains "Pfam-B_6400_NA,"; csf "-26"; csf_start "2572"; csf_end "2778"; pseudogene "0";
chrX	Cufflinks	exon	100748513	100748994	.	+	.	gene_id "XLOC_l2_015578"; transcript_id "TCONS_l2_00030287"; exon_number "1"; oId "TCONS_l2_02996725"; linc_name "linc-ARMCX1-1"; tss_id "TSS24135"; class_code "u"; gene_name "linc-ARMCX1-1"; PFAM_Domains "Pfam-B_6590_NA,DUF634_1,"; csf "1004"; csf_start "932"; csf_end "1861"; pseudogene "0";
chrX	Cufflinks	exon	100749067	100750788	.	+	.	gene_id "XLOC_l2_015578"; transcript_id "TCONS_l2_00030287"; exon_number "2"; oId "TCONS_l2_02996725"; linc_name "linc-ARMCX1-1"; tss_id "TSS24135"; class_code "u"; gene_name "linc-ARMCX1-1"; PFAM_Domains "Pfam-B_6590_NA,DUF634_1,"; csf "1004"; csf_start "932"; csf_end "1861"; pseudogene "0";
chrX	Cufflinks	exon	100754057	100754353	.	+	.	gene_id "XLOC_l2_015578"; transcript_id "TCONS_l2_00030288"; exon_number "1"; oId "TCONS_l2_02906307"; linc_name "linc-ARMCX1-1"; tss_id "TSS24136"; class_code "u"; gene_name "linc-ARMCX1-1"; PFAM_Domains "Pfam-B_6400_NA,"; csf "-53"; csf_start "580"; csf_end "678"; pseudogene "1";
chrX	Cufflinks	exon	100759924	100760342	.	+	.	gene_id "XLOC_l2_015578"; transcript_id "TCONS_l2_00030288"; exon_number "2"; oId "TCONS_l2_02906307"; linc_name "linc-ARMCX1-1"; tss_id "TSS24136"; class_code "u"; gene_name "linc-ARMCX1-1"; PFAM_Domains "Pfam-B_6400_NA,"; csf "-53"; csf_start "580"; csf_end "678"; pseudogene "1";
chrX	Cufflinks	exon	100764351	100764358	.	+	.	gene_id "XLOC_l2_015578"; transcript_id "TCONS_l2_00030288"; exon_number "3"; oId "TCONS_l2_02906307"; linc_name "linc-ARMCX1-1"; tss_id "TSS24136"; class_code "u"; gene_name "linc-ARMCX1-1"; PFAM_Domains "Pfam-B_6400_NA,"; csf "-53"; csf_start "580"; csf_end "678"; pseudogene "1";
chrX	Cufflinks	exon	100764586	100764665	.	+	.	gene_id "XLOC_l2_015578"; transcript_id "TCONS_l2_00030289"; exon_number "1"; oId "TCONS_l2_02958273"; linc_name "linc-ARMCX1-1"; tss_id "TSS24137"; class_code "u"; gene_name "linc-ARMCX1-1"; PFAM_Domains "None"; csf "4"; csf_start "1"; csf_end "114"; pseudogene "0";
chrX	Cufflinks	exon	100766012	100766042	.	+	.	gene_id "XLOC_l2_015578"; transcript_id "TCONS_l2_00030289"; exon_number "2"; oId "TCONS_l2_02958273"; linc_name "linc-ARMCX1-1"; tss_id "TSS24137"; class_code "u"; gene_name "linc-ARMCX1-1"; PFAM_Domains "None"; csf "4"; csf_start "1"; csf_end "114"; pseudogene "0";
chrX	Cufflinks	exon	100786631	100786999	.	+	.	gene_id "XLOC_l2_015578"; transcript_id "TCONS_l2_00030289"; exon_number "3"; oId "TCONS_l2_02958273"; linc_name "linc-ARMCX1-1"; tss_id "TSS24137"; class_code "u"; gene_name "linc-ARMCX1-1"; PFAM_Domains "None"; csf "4"; csf_start "1"; csf_end "114"; pseudogene "0";
chrX	Cufflinks	exon	100790234	100790666	.	+	.	gene_id "XLOC_l2_015578"; transcript_id "TCONS_l2_00030289"; exon_number "4"; oId "TCONS_l2_02958273"; linc_name "linc-ARMCX1-1"; tss_id "TSS24137"; class_code "u"; gene_name "linc-ARMCX1-1"; PFAM_Domains "None"; csf "4"; csf_start "1"; csf_end "114"; pseudogene "0";
chrX	Cufflinks	exon	100766012	100766042	.	+	.	gene_id "XLOC_l2_015578"; transcript_id "TCONS_l2_00030290"; exon_number "1"; oId "TCONS_l2_02911055"; linc_name "linc-ARMCX1-1"; tss_id "TSS24138"; class_code "u"; gene_name "linc-ARMCX1-1"; PFAM_Domains "None"; csf "-35"; csf_start "0"; csf_end "107"; pseudogene "0";
chrX	Cufflinks	exon	100786631	100787230	.	+	.	gene_id "XLOC_l2_015578"; transcript_id "TCONS_l2_00030290"; exon_number "2"; oId "TCONS_l2_02911055"; linc_name "linc-ARMCX1-1"; tss_id "TSS24138"; class_code "u"; gene_name "linc-ARMCX1-1"; PFAM_Domains "None"; csf "-35"; csf_start "0"; csf_end "107"; pseudogene "0";
chrX	Cufflinks	exon	100766025	100766042	.	+	.	gene_id "XLOC_l2_015578"; transcript_id "TCONS_l2_00030291"; exon_number "1"; oId "TCONS_l2_02927752"; linc_name "linc-ARMCX1-1"; tss_id "TSS24138"; class_code "u"; gene_name "linc-ARMCX1-1"; PFAM_Domains "None"; csf "0"; csf_start "1"; csf_end "96"; pseudogene "0";
chrX	Cufflinks	exon	100779191	100779419	.	+	.	gene_id "XLOC_l2_015578"; transcript_id "TCONS_l2_00030291"; exon_number "2"; oId "TCONS_l2_02927752"; linc_name "linc-ARMCX1-1"; tss_id "TSS24138"; class_code "u"; gene_name "linc-ARMCX1-1"; PFAM_Domains "None"; csf "0"; csf_start "1"; csf_end "96"; pseudogene "0";
chrX	Cufflinks	exon	100786631	100786981	.	+	.	gene_id "XLOC_l2_015578"; transcript_id "TCONS_l2_00030291"; exon_number "3"; oId "TCONS_l2_02927752"; linc_name "linc-ARMCX1-1"; tss_id "TSS24138"; class_code "u"; gene_name "linc-ARMCX1-1"; PFAM_Domains "None"; csf "0"; csf_start "1"; csf_end "96"; pseudogene "0";
chrX	Cufflinks	exon	100779083	100779419	.	+	.	gene_id "XLOC_l2_015578"; transcript_id "TCONS_l2_00030292"; exon_number "1"; oId "TCONS_l2_02882968"; linc_name "linc-ARMCX1-1"; tss_id "TSS24139"; class_code "u"; gene_name "linc-ARMCX1-1"; PFAM_Domains "None"; csf "0"; csf_start "91"; csf_end "186"; pseudogene "0";
chrX	Cufflinks	exon	100786631	100786916	.	+	.	gene_id "XLOC_l2_015578"; transcript_id "TCONS_l2_00030292"; exon_number "2"; oId "TCONS_l2_02882968"; linc_name "linc-ARMCX1-1"; tss_id "TSS24139"; class_code "u"; gene_name "linc-ARMCX1-1"; PFAM_Domains "None"; csf "0"; csf_start "91"; csf_end "186"; pseudogene "0";
chr11	Cufflinks	exon	65184126	65184240	.	+	.	gene_id "XLOC_l2_002349"; transcript_id "TCONS_l2_00004559"; exon_number "1"; oId "TCONS_l2_00454339"; linc_name "linc-SCYL1-4"; tss_id "TSS3645"; class_code "u"; gene_name "linc-SCYL1-4"; PFAM_Domains "Pfam-B_9805_NA,"; csf "-62"; csf_start "3202"; csf_end "3363"; pseudogene "0";
chr11	Cufflinks	exon	65189470	65190584	.	+	.	gene_id "XLOC_l2_002349"; transcript_id "TCONS_l2_00004559"; exon_number "2"; oId "TCONS_l2_00454339"; linc_name "linc-SCYL1-4"; tss_id "TSS3645"; class_code "u"; gene_name "linc-SCYL1-4"; PFAM_Domains "Pfam-B_9805_NA,"; csf "-62"; csf_start "3202"; csf_end "3363"; pseudogene "0";
chr11	Cufflinks	exon	65190766	65194186	.	+	.	gene_id "XLOC_l2_002349"; transcript_id "TCONS_l2_00004559"; exon_number "3"; oId "TCONS_l2_00454339"; linc_name "linc-SCYL1-4"; tss_id "TSS3645"; class_code "u"; gene_name "linc-SCYL1-4"; PFAM_Domains "Pfam-B_9805_NA,"; csf "-62"; csf_start "3202"; csf_end "3363"; pseudogene "0";
chr11	noncoding	exon	65190245	65190854	.	+	.	gene_id "XLOC_l2_002349"; transcript_id "TCONS_l2_00005320"; exon_number "1"; oId "TCONS_l2_00007109"; linc_name "linc-SCYL1-4"; tss_id "TSS3646"; class_code "u"; gene_name "linc-SCYL1-4"; PFAM_Domains "Pfam-B_9805_NA,"; csf "-141"; csf_start "959"; csf_end "1051"; pseudogene "0";
chr11	noncoding	exon	65191098	65192231	.	+	.	gene_id "XLOC_l2_002349"; transcript_id "TCONS_l2_00005320"; exon_number "2"; oId "TCONS_l2_00007109"; linc_name "linc-SCYL1-4"; tss_id "TSS3646"; class_code "u"; gene_name "linc-SCYL1-4"; PFAM_Domains "Pfam-B_9805_NA,"; csf "-141"; csf_start "959"; csf_end "1051"; pseudogene "0";
chr11	ENSEMBL	exon	65191802	65192310	.	+	.	gene_id "XLOC_l2_002349"; transcript_id "TCONS_l2_00005321"; exon_number "1"; oId "TCONS_l2_00007179"; linc_name "linc-SCYL1-4"; tss_id "TSS3647"; class_code "u"; gene_name "linc-SCYL1-4"; PFAM_Domains "None"; csf "-62"; csf_start "728"; csf_end "889"; pseudogene "0";
chr11	ENSEMBL	exon	65192519	65193996	.	+	.	gene_id "XLOC_l2_002349"; transcript_id "TCONS_l2_00005321"; exon_number "2"; oId "TCONS_l2_00007179"; linc_name "linc-SCYL1-4"; tss_id "TSS3647"; class_code "u"; gene_name "linc-SCYL1-4"; PFAM_Domains "None"; csf "-62"; csf_start "728"; csf_end "889"; pseudogene "0";
chr17	Cufflinks	exon	63096774	63097160	.	+	.	gene_id "XLOC_012281"; transcript_id "TCONS_00025460"; exon_number "1"; oId "TCONS_00005569"; linc_name "linc-RGS9-1"; tss_id "TSS19214"; class_code "u"; gene_name "linc-RGS9-1";
chr17	Cufflinks	exon	63097325	63097414	.	+	.	gene_id "XLOC_012281"; transcript_id "TCONS_00025460"; exon_number "2"; oId "TCONS_00005569"; linc_name "linc-RGS9-1"; tss_id "TSS19214"; class_code "u"; gene_name "linc-RGS9-1";
chr17	Cufflinks	exon	63106834	63108947	.	+	.	gene_id "XLOC_012281"; transcript_id "TCONS_00025460"; exon_number "3"; oId "TCONS_00005569"; linc_name "linc-RGS9-1"; tss_id "TSS19214"; class_code "u"; gene_name "linc-RGS9-1";
chr17	scripture	exon	63096910	63097160	.	+	.	gene_id "XLOC_012281"; transcript_id "TCONS_00025962"; exon_number "1"; oId "TCONS_00019084"; linc_name "linc-RGS9-1"; tss_id "TSS19215"; class_code "u"; gene_name "linc-RGS9-1";
chr17	scripture	exon	63097325	63097414	.	+	.	gene_id "XLOC_012281"; transcript_id "TCONS_00025962"; exon_number "2"; oId "TCONS_00019084"; linc_name "linc-RGS9-1"; tss_id "TSS19215"; class_code "u"; gene_name "linc-RGS9-1";
chr17	scripture	exon	63098607	63098640	.	+	.	gene_id "XLOC_012281"; transcript_id "TCONS_00025962"; exon_number "3"; oId "TCONS_00019084"; linc_name "linc-RGS9-1"; tss_id "TSS19215"; class_code "u"; gene_name "linc-RGS9-1";
chr17	Cufflinks	exon	63096942	63097160	.	+	.	gene_id "XLOC_012281"; transcript_id "TCONS_00025462"; exon_number "1"; oId "TCONS_00005571"; linc_name "linc-RGS9-1"; tss_id "TSS19215"; class_code "."; gene_name "linc-RGS9-1";
chr17	Cufflinks	exon	63097325	63097414	.	+	.	gene_id "XLOC_012281"; transcript_id "TCONS_00025462"; exon_number "2"; oId "TCONS_00005571"; linc_name "linc-RGS9-1"; tss_id "TSS19215"; class_code "."; gene_name "linc-RGS9-1";
chr17	Cufflinks	exon	63105310	63105370	.	+	.	gene_id "XLOC_012281"; transcript_id "TCONS_00025462"; exon_number "3"; oId "TCONS_00005571"; linc_name "linc-RGS9-1"; tss_id "TSS19215"; class_code "."; gene_name "linc-RGS9-1";
chr17	Cufflinks	exon	63106834	63109411	.	+	.	gene_id "XLOC_012281"; transcript_id "TCONS_00025462"; exon_number "4"; oId "TCONS_00005571"; linc_name "linc-RGS9-1"; tss_id "TSS19215"; class_code "."; gene_name "linc-RGS9-1";
chr17	Cufflinks	exon	63096942	63097160	.	+	.	gene_id "XLOC_012281"; transcript_id "TCONS_00025461"; exon_number "1"; oId "TCONS_00005570"; linc_name "linc-RGS9-1"; tss_id "TSS19215"; class_code "."; gene_name "linc-RGS9-1";
chr17	Cufflinks	exon	63106834	63109411	.	+	.	gene_id "XLOC_012281"; transcript_id "TCONS_00025461"; exon_number "2"; oId "TCONS_00005570"; linc_name "linc-RGS9-1"; tss_id "TSS19215"; class_code "."; gene_name "linc-RGS9-1";
chr17	scripture	exon	63096950	63097160	.	+	.	gene_id "XLOC_012281"; transcript_id "TCONS_00025963"; exon_number "1"; oId "TCONS_00019087"; linc_name "linc-RGS9-1"; tss_id "TSS19215"; class_code "u"; gene_name "linc-RGS9-1";
chr17	scripture	exon	63097325	63097414	.	+	.	gene_id "XLOC_012281"; transcript_id "TCONS_00025963"; exon_number "2"; oId "TCONS_00019087"; linc_name "linc-RGS9-1"; tss_id "TSS19215"; class_code "u"; gene_name "linc-RGS9-1";
chr17	scripture	exon	63106834	63107084	.	+	.	gene_id "XLOC_012281"; transcript_id "TCONS_00025963"; exon_number "3"; oId "TCONS_00019087"; linc_name "linc-RGS9-1"; tss_id "TSS19215"; class_code "u"; gene_name "linc-RGS9-1";
chr17	scripture	exon	63113173	63113217	.	+	.	gene_id "XLOC_012281"; transcript_id "TCONS_00025963"; exon_number "4"; oId "TCONS_00019087"; linc_name "linc-RGS9-1"; tss_id "TSS19215"; class_code "u"; gene_name "linc-RGS9-1";
chr17	Cufflinks	exon	63096950	63097160	.	+	.	gene_id "XLOC_012281"; transcript_id "TCONS_00025463"; exon_number "1"; oId "TCONS_00005572"; linc_name "linc-RGS9-1"; tss_id "TSS19215"; class_code "u"; gene_name "linc-RGS9-1";
chr17	Cufflinks	exon	63097325	63097414	.	+	.	gene_id "XLOC_012281"; transcript_id "TCONS_00025463"; exon_number "2"; oId "TCONS_00005572"; linc_name "linc-RGS9-1"; tss_id "TSS19215"; class_code "u"; gene_name "linc-RGS9-1";
chr17	Cufflinks	exon	63106834	63107084	.	+	.	gene_id "XLOC_012281"; transcript_id "TCONS_00025463"; exon_number "3"; oId "TCONS_00005572"; linc_name "linc-RGS9-1"; tss_id "TSS19215"; class_code "u"; gene_name "linc-RGS9-1";
chr17	Cufflinks	exon	63113173	63113328	.	+	.	gene_id "XLOC_012281"; transcript_id "TCONS_00025463"; exon_number "4"; oId "TCONS_00005572"; linc_name "linc-RGS9-1"; tss_id "TSS19215"; class_code "u"; gene_name "linc-RGS9-1";
chr17	Cufflinks	exon	63115270	63115279	.	+	.	gene_id "XLOC_012281"; transcript_id "TCONS_00025463"; exon_number "5"; oId "TCONS_00005572"; linc_name "linc-RGS9-1"; tss_id "TSS19215"; class_code "u"; gene_name "linc-RGS9-1";
chr17	scripture	exon	63096951	63097160	.	+	.	gene_id "XLOC_012281"; transcript_id "TCONS_00025964"; exon_number "1"; oId "TCONS_00019088"; linc_name "linc-RGS9-1"; tss_id "TSS19215"; class_code "u"; gene_name "linc-RGS9-1";
chr17	scripture	exon	63097325	63097414	.	+	.	gene_id "XLOC_012281"; transcript_id "TCONS_00025964"; exon_number "2"; oId "TCONS_00019088"; linc_name "linc-RGS9-1"; tss_id "TSS19215"; class_code "u"; gene_name "linc-RGS9-1";
chr17	scripture	exon	63106834	63107109	.	+	.	gene_id "XLOC_012281"; transcript_id "TCONS_00025964"; exon_number "3"; oId "TCONS_00019088"; linc_name "linc-RGS9-1"; tss_id "TSS19215"; class_code "u"; gene_name "linc-RGS9-1";
chr17	scripture	exon	63113173	63113237	.	+	.	gene_id "XLOC_012281"; transcript_id "TCONS_00025964"; exon_number "4"; oId "TCONS_00019088"; linc_name "linc-RGS9-1"; tss_id "TSS19215"; class_code "u"; gene_name "linc-RGS9-1";
chr17	Cufflinks	exon	63096962	63097160	.	+	.	gene_id "XLOC_012281"; transcript_id "TCONS_00025464"; exon_number "1"; oId "TCONS_00005573"; linc_name "linc-RGS9-1"; tss_id "TSS19215"; class_code "u"; gene_name "linc-RGS9-1";
chr17	Cufflinks	exon	63106834	63107109	.	+	.	gene_id "XLOC_012281"; transcript_id "TCONS_00025464"; exon_number "2"; oId "TCONS_00005573"; linc_name "linc-RGS9-1"; tss_id "TSS19215"; class_code "u"; gene_name "linc-RGS9-1";
chr17	Cufflinks	exon	63113173	63113328	.	+	.	gene_id "XLOC_012281"; transcript_id "TCONS_00025464"; exon_number "3"; oId "TCONS_00005573"; linc_name "linc-RGS9-1"; tss_id "TSS19215"; class_code "u"; gene_name "linc-RGS9-1";
chr17	Cufflinks	exon	63115270	63115696	.	+	.	gene_id "XLOC_012281"; transcript_id "TCONS_00025464"; exon_number "4"; oId "TCONS_00005573"; linc_name "linc-RGS9-1"; tss_id "TSS19215"; class_code "u"; gene_name "linc-RGS9-1";
chr17	Cufflinks	exon	63097174	63097414	.	+	.	gene_id "XLOC_012281"; transcript_id "TCONS_00025465"; exon_number "1"; oId "TCONS_00005574"; linc_name "linc-RGS9-1"; tss_id "TSS19216"; class_code "u"; gene_name "linc-RGS9-1";
chr17	Cufflinks	exon	63106834	63107018	.	+	.	gene_id "XLOC_012281"; transcript_id "TCONS_00025465"; exon_number "2"; oId "TCONS_00005574"; linc_name "linc-RGS9-1"; tss_id "TSS19216"; class_code "u"; gene_name "linc-RGS9-1";
chr11	Cufflinks	exon	60794935	60797867	.	-	.	gene_id "XLOC_009447"; transcript_id "TCONS_00019644"; exon_number "1"; oId "TCONS_00002369"; linc_name "linc-SLC15A3-1"; tss_id "TSS14921"; class_code "."; gene_name "linc-SLC15A3";
chr11	Cufflinks	exon	60810538	60810810	.	-	.	gene_id "XLOC_009447"; transcript_id "TCONS_00019644"; exon_number "2"; oId "TCONS_00002369"; linc_name "linc-SLC15A3-1"; tss_id "TSS14921"; class_code "."; gene_name "linc-SLC15A3";
chr12	Cufflinks	exon	130635438	130638143	.	-	.	gene_id "XLOC_010263"; transcript_id "TCONS_00021000"; exon_number "1"; oId "TCONS_00003296"; linc_name "linc-TMEM132D-1"; tss_id "TSS16097"; class_code "u"; gene_name "linc-TMEM132D-1";
chr12	Cufflinks	exon	130639018	130640327	.	-	.	gene_id "XLOC_010263"; transcript_id "TCONS_00021000"; exon_number "2"; oId "TCONS_00003296"; linc_name "linc-TMEM132D-1"; tss_id "TSS16097"; class_code "u"; gene_name "linc-TMEM132D-1";
chr12	Cufflinks	exon	130646507	130646769	.	-	.	gene_id "XLOC_010263"; transcript_id "TCONS_00021000"; exon_number "3"; oId "TCONS_00003296"; linc_name "linc-TMEM132D-1"; tss_id "TSS16097"; class_code "u"; gene_name "linc-TMEM132D-1";
chr12	Cufflinks	exon	130635438	130638143	.	-	.	gene_id "XLOC_010263"; transcript_id "TCONS_00020999"; exon_number "1"; oId "TCONS_00003295"; linc_name "linc-TMEM132D-1"; tss_id "TSS16097"; class_code "."; gene_name "linc-TMEM132D-1";
chr12	Cufflinks	exon	130639018	130639236	.	-	.	gene_id "XLOC_010263"; transcript_id "TCONS_00020999"; exon_number "2"; oId "TCONS_00003295"; linc_name "linc-TMEM132D-1"; tss_id "TSS16097"; class_code "."; gene_name "linc-TMEM132D-1";
chr12	Cufflinks	exon	130639897	130640327	.	-	.	gene_id "XLOC_010263"; transcript_id "TCONS_00020999"; exon_number "3"; oId "TCONS_00003295"; linc_name "linc-TMEM132D-1"; tss_id "TSS16097"; class_code "."; gene_name "linc-TMEM132D-1";
chr12	Cufflinks	exon	130646507	130646769	.	-	.	gene_id "XLOC_010263"; transcript_id "TCONS_00020999"; exon_number "4"; oId "TCONS_00003295"; linc_name "linc-TMEM132D-1"; tss_id "TSS16097"; class_code "."; gene_name "linc-TMEM132D-1";
chr12	noncoding	exon	130636131	130638143	.	-	.	gene_id "XLOC_010263"; transcript_id "TCONS_00020227"; exon_number "1"; oId "ucscTCONS_00018496"; linc_name "linc-TMEM132D-1"; tss_id "TSS16097"; class_code "."; gene_name "linc-TMEM132D-1";
chr12	noncoding	exon	130639018	130639233	.	-	.	gene_id "XLOC_010263"; transcript_id "TCONS_00020227"; exon_number "2"; oId "ucscTCONS_00018496"; linc_name "linc-TMEM132D-1"; tss_id "TSS16097"; class_code "."; gene_name "linc-TMEM132D-1";
chr12	noncoding	exon	130639897	130640327	.	-	.	gene_id "XLOC_010263"; transcript_id "TCONS_00020227"; exon_number "3"; oId "ucscTCONS_00018496"; linc_name "linc-TMEM132D-1"; tss_id "TSS16097"; class_code "."; gene_name "linc-TMEM132D-1";
chr12	noncoding	exon	130646507	130646768	.	-	.	gene_id "XLOC_010263"; transcript_id "TCONS_00020227"; exon_number "4"; oId "ucscTCONS_00018496"; linc_name "linc-TMEM132D-1"; tss_id "TSS16097"; class_code "."; gene_name "linc-TMEM132D-1";
chr12	hg19_refGene	exon	130636138	130638143	.	-	.	gene_id "XLOC_010263"; transcript_id "TCONS_00020180"; exon_number "1"; oId "NR_033834"; linc_name "linc-TMEM132D-1"; tss_id "TSS16098"; class_code "."; gene_name "linc-TMEM132D-1";
chr12	hg19_refGene	exon	130639018	130639236	.	-	.	gene_id "XLOC_010263"; transcript_id "TCONS_00020180"; exon_number "2"; oId "NR_033834"; linc_name "linc-TMEM132D-1"; tss_id "TSS16098"; class_code "."; gene_name "linc-TMEM132D-1";
chr12	hg19_refGene	exon	130639897	130640327	.	-	.	gene_id "XLOC_010263"; transcript_id "TCONS_00020180"; exon_number "3"; oId "NR_033834"; linc_name "linc-TMEM132D-1"; tss_id "TSS16098"; class_code "."; gene_name "linc-TMEM132D-1";
chr12	hg19_refGene	exon	130645202	130646223	.	-	.	gene_id "XLOC_010263"; transcript_id "TCONS_00020180"; exon_number "4"; oId "NR_033834"; linc_name "linc-TMEM132D-1"; tss_id "TSS16098"; class_code "."; gene_name "linc-TMEM132D-1";
chr12	Cufflinks	exon	130637580	130639236	.	-	.	gene_id "XLOC_010263"; transcript_id "TCONS_00021001"; exon_number "1"; oId "TCONS_00003297"; linc_name "linc-TMEM132D-1"; tss_id "TSS16097"; class_code "u"; gene_name "linc-TMEM132D-1";
chr12	Cufflinks	exon	130639897	130640327	.	-	.	gene_id "XLOC_010263"; transcript_id "TCONS_00021001"; exon_number "2"; oId "TCONS_00003297"; linc_name "linc-TMEM132D-1"; tss_id "TSS16097"; class_code "u"; gene_name "linc-TMEM132D-1";
chr12	Cufflinks	exon	130646507	130646801	.	-	.	gene_id "XLOC_010263"; transcript_id "TCONS_00021001"; exon_number "3"; oId "TCONS_00003297"; linc_name "linc-TMEM132D-1"; tss_id "TSS16097"; class_code "u"; gene_name "linc-TMEM132D-1";
chr12	Cufflinks	exon	130639148	130639233	.	-	.	gene_id "XLOC_010263"; transcript_id "TCONS_00021002"; exon_number "1"; oId "TCONS_00003298"; linc_name "linc-TMEM132D-1"; tss_id "TSS16099"; class_code "u"; gene_name "linc-TMEM132D-1";
chr12	Cufflinks	exon	130639897	130640116	.	-	.	gene_id "XLOC_010263"; transcript_id "TCONS_00021002"; exon_number "2"; oId "TCONS_00003298"; linc_name "linc-TMEM132D-1"; tss_id "TSS16099"; class_code "u"; gene_name "linc-TMEM132D-1";
chr12	scripture	exon	130639193	130639233	.	-	.	gene_id "XLOC_010263"; transcript_id "TCONS_00021458"; exon_number "1"; oId "TCONS_00012588"; linc_name "linc-TMEM132D-1"; tss_id "TSS16100"; class_code "u"; gene_name "linc-TMEM132D-1";
chr12	scripture	exon	130639897	130640327	.	-	.	gene_id "XLOC_010263"; transcript_id "TCONS_00021458"; exon_number "2"; oId "TCONS_00012588"; linc_name "linc-TMEM132D-1"; tss_id "TSS16100"; class_code "u"; gene_name "linc-TMEM132D-1";
chr12	scripture	exon	130646507	130646561	.	-	.	gene_id "XLOC_010263"; transcript_id "TCONS_00021458"; exon_number "3"; oId "TCONS_00012588"; linc_name "linc-TMEM132D-1"; tss_id "TSS16100"; class_code "u"; gene_name "linc-TMEM132D-1";
chrX	Cufflinks	exon	73040450	73040864	.	-	.	gene_id "XLOC_008185"; transcript_id "TCONS_00017337"; exon_number "1"; oId "TCONS_00014920"; linc_name "linc-NAP1L2-4"; tss_id "TSS13045"; class_code "u"; gene_name "linc-NAP1L2-4";
chrX	Cufflinks	exon	73046573	73047819	.	-	.	gene_id "XLOC_008185"; transcript_id "TCONS_00017337"; exon_number "2"; oId "TCONS_00014920"; linc_name "linc-NAP1L2-4"; tss_id "TSS13045"; class_code "u"; gene_name "linc-NAP1L2-4";
chrX	Cufflinks	exon	73048903	73049066	.	-	.	gene_id "XLOC_008185"; transcript_id "TCONS_00017337"; exon_number "3"; oId "TCONS_00014920"; linc_name "linc-NAP1L2-4"; tss_id "TSS13045"; class_code "u"; gene_name "linc-NAP1L2-4";
chrX	Cufflinks	exon	73050901	73051109	.	-	.	gene_id "XLOC_008185"; transcript_id "TCONS_00017337"; exon_number "4"; oId "TCONS_00014920"; linc_name "linc-NAP1L2-4"; tss_id "TSS13045"; class_code "u"; gene_name "linc-NAP1L2-4";
chrX	Cufflinks	exon	73057275	73057338	.	-	.	gene_id "XLOC_008185"; transcript_id "TCONS_00017337"; exon_number "5"; oId "TCONS_00014920"; linc_name "linc-NAP1L2-4"; tss_id "TSS13045"; class_code "u"; gene_name "linc-NAP1L2-4";
chrX	Cufflinks	exon	73061217	73072533	.	-	.	gene_id "XLOC_008185"; transcript_id "TCONS_00017337"; exon_number "6"; oId "TCONS_00014920"; linc_name "linc-NAP1L2-4"; tss_id "TSS13045"; class_code "u"; gene_name "linc-NAP1L2-4";
chrX	HAVANA	exon	73040486	73040864	.	-	.	gene_id "XLOC_008185"; transcript_id "TCONS_00017070"; exon_number "1"; oId "ENST00000434839"; linc_name "linc-NAP1L2-4"; tss_id "TSS13046"; class_code "u"; gene_name "linc-NAP1L2-4";
chrX	HAVANA	exon	73045950	73046290	.	-	.	gene_id "XLOC_008185"; transcript_id "TCONS_00017070"; exon_number "2"; oId "ENST00000434839"; linc_name "linc-NAP1L2-4"; tss_id "TSS13046"; class_code "u"; gene_name "linc-NAP1L2-4";
chrX	HAVANA	exon	73040488	73040864	.	-	.	gene_id "XLOC_008185"; transcript_id "TCONS_00017071"; exon_number "1"; oId "ENST00000421322"; linc_name "linc-NAP1L2-4"; tss_id "TSS13047"; class_code "u"; gene_name "linc-NAP1L2-4";
chrX	HAVANA	exon	73046573	73046641	.	-	.	gene_id "XLOC_008185"; transcript_id "TCONS_00017071"; exon_number "2"; oId "ENST00000421322"; linc_name "linc-NAP1L2-4"; tss_id "TSS13047"; class_code "u"; gene_name "linc-NAP1L2-4";
chrX	HAVANA	exon	73040491	73040864	.	-	.	gene_id "XLOC_008185"; transcript_id "TCONS_00017072"; exon_number "1"; oId "ENST00000417942"; linc_name "linc-NAP1L2-4"; tss_id "TSS13048"; class_code "u"; gene_name "linc-NAP1L2-4";
chrX	HAVANA	exon	73041906	73042068	.	-	.	gene_id "XLOC_008185"; transcript_id "TCONS_00017072"; exon_number "2"; oId "ENST00000417942"; linc_name "linc-NAP1L2-4"; tss_id "TSS13048"; class_code "u"; gene_name "linc-NAP1L2-4";
chrX	HAVANA	exon	73045950	73046136	.	-	.	gene_id "XLOC_008185"; transcript_id "TCONS_00017072"; exon_number "3"; oId "ENST00000417942"; linc_name "linc-NAP1L2-4"; tss_id "TSS13048"; class_code "u"; gene_name "linc-NAP1L2-4";
chrX	HAVANA	exon	73040491	73040864	.	-	.	gene_id "XLOC_008185"; transcript_id "TCONS_00017073"; exon_number "1"; oId "ENST00000416330"; linc_name "linc-NAP1L2-4"; tss_id "TSS13048"; class_code "u"; gene_name "linc-NAP1L2-4";
chrX	HAVANA	exon	73041906	73042051	.	-	.	gene_id "XLOC_008185"; transcript_id "TCONS_00017073"; exon_number "2"; oId "ENST00000416330"; linc_name "linc-NAP1L2-4"; tss_id "TSS13048"; class_code "u"; gene_name "linc-NAP1L2-4";
chrX	HAVANA	exon	73045950	73046179	.	-	.	gene_id "XLOC_008185"; transcript_id "TCONS_00017073"; exon_number "3"; oId "ENST00000416330"; linc_name "linc-NAP1L2-4"; tss_id "TSS13048"; class_code "u"; gene_name "linc-NAP1L2-4";
chrX	Cufflinks	exon	73040491	73040864	.	-	.	gene_id "XLOC_008185"; transcript_id "TCONS_00017338"; exon_number "1"; oId "TCONS_00014921"; linc_name "linc-NAP1L2-4"; tss_id "TSS13049"; class_code "u"; gene_name "linc-NAP1L2-4";
chrX	Cufflinks	exon	73045950	73047763	.	-	.	gene_id "XLOC_008185"; transcript_id "TCONS_00017338"; exon_number "2"; oId "TCONS_00014921"; linc_name "linc-NAP1L2-4"; tss_id "TSS13049"; class_code "u"; gene_name "linc-NAP1L2-4";
chrX	Cufflinks	exon	73048903	73049066	.	-	.	gene_id "XLOC_008185"; transcript_id "TCONS_00017338"; exon_number "3"; oId "TCONS_00014921"; linc_name "linc-NAP1L2-4"; tss_id "TSS13049"; class_code "u"; gene_name "linc-NAP1L2-4";
chrX	Cufflinks	exon	73050901	73051109	.	-	.	gene_id "XLOC_008185"; transcript_id "TCONS_00017338"; exon_number "4"; oId "TCONS_00014921"; linc_name "linc-NAP1L2-4"; tss_id "TSS13049"; class_code "u"; gene_name "linc-NAP1L2-4";
chrX	Cufflinks	exon	73053073	73053209	.	-	.	gene_id "XLOC_008185"; transcript_id "TCONS_00017338"; exon_number "5"; oId "TCONS_00014921"; linc_name "linc-NAP1L2-4"; tss_id "TSS13049"; class_code "u"; gene_name "linc-NAP1L2-4";
chrX	Cufflinks	exon	73057275	73057338	.	-	.	gene_id "XLOC_008185"; transcript_id "TCONS_00017338"; exon_number "6"; oId "TCONS_00014921"; linc_name "linc-NAP1L2-4"; tss_id "TSS13049"; class_code "u"; gene_name "linc-NAP1L2-4";
chrX	Cufflinks	exon	73061217	73061308	.	-	.	gene_id "XLOC_008185"; transcript_id "TCONS_00017338"; exon_number "7"; oId "TCONS_00014921"; linc_name "linc-NAP1L2-4"; tss_id "TSS13049"; class_code "u"; gene_name "linc-NAP1L2-4";
chrX	Cufflinks	exon	73070337	73070432	.	-	.	gene_id "XLOC_008185"; transcript_id "TCONS_00017338"; exon_number "8"; oId "TCONS_00014921"; linc_name "linc-NAP1L2-4"; tss_id "TSS13049"; class_code "u"; gene_name "linc-NAP1L2-4";
chrX	Cufflinks	exon	73040491	73047682	.	-	.	gene_id "XLOC_008185"; transcript_id "TCONS_00017339"; exon_number "1"; oId "TCONS_00014922"; linc_name "linc-NAP1L2-4"; tss_id "TSS13049"; class_code "u"; gene_name "linc-NAP1L2-4";
chrX	Cufflinks	exon	73048903	73049066	.	-	.	gene_id "XLOC_008185"; transcript_id "TCONS_00017339"; exon_number "2"; oId "TCONS_00014922"; linc_name "linc-NAP1L2-4"; tss_id "TSS13049"; class_code "u"; gene_name "linc-NAP1L2-4";
chrX	Cufflinks	exon	73050901	73051109	.	-	.	gene_id "XLOC_008185"; transcript_id "TCONS_00017339"; exon_number "3"; oId "TCONS_00014922"; linc_name "linc-NAP1L2-4"; tss_id "TSS13049"; class_code "u"; gene_name "linc-NAP1L2-4";
chrX	Cufflinks	exon	73057275	73057338	.	-	.	gene_id "XLOC_008185"; transcript_id "TCONS_00017339"; exon_number "4"; oId "TCONS_00014922"; linc_name "linc-NAP1L2-4"; tss_id "TSS13049"; class_code "u"; gene_name "linc-NAP1L2-4";
chrX	Cufflinks	exon	73061217	73070481	.	-	.	gene_id "XLOC_008185"; transcript_id "TCONS_00017339"; exon_number "5"; oId "TCONS_00014922"; linc_name "linc-NAP1L2-4"; tss_id "TSS13049"; class_code "u"; gene_name "linc-NAP1L2-4";
chrX	Cufflinks	exon	73040491	73040864	.	-	.	gene_id "XLOC_008185"; transcript_id "TCONS_00017340"; exon_number "1"; oId "TCONS_00014923"; linc_name "linc-NAP1L2-4"; tss_id "TSS13049"; class_code "u"; gene_name "linc-NAP1L2-4";
chrX	Cufflinks	exon	73041906	73042051	.	-	.	gene_id "XLOC_008185"; transcript_id "TCONS_00017340"; exon_number "2"; oId "TCONS_00014923"; linc_name "linc-NAP1L2-4"; tss_id "TSS13049"; class_code "u"; gene_name "linc-NAP1L2-4";
chrX	Cufflinks	exon	73045950	73047819	.	-	.	gene_id "XLOC_008185"; transcript_id "TCONS_00017340"; exon_number "3"; oId "TCONS_00014923"; linc_name "linc-NAP1L2-4"; tss_id "TSS13049"; class_code "u"; gene_name "linc-NAP1L2-4";
chrX	Cufflinks	exon	73048903	73049066	.	-	.	gene_id "XLOC_008185"; transcript_id "TCONS_00017340"; exon_number "4"; oId "TCONS_00014923"; linc_name "linc-NAP1L2-4"; tss_id "TSS13049"; class_code "u"; gene_name "linc-NAP1L2-4";
chrX	Cufflinks	exon	73050901	73051109	.	-	.	gene_id "XLOC_008185"; transcript_id "TCONS_00017340"; exon_number "5"; oId "TCONS_00014923"; linc_name "linc-NAP1L2-4"; tss_id "TSS13049"; class_code "u"; gene_name "linc-NAP1L2-4";
chrX	Cufflinks	exon	73057275	73057338	.	-	.	gene_id "XLOC_008185"; transcript_id "TCONS_00017340"; exon_number "6"; oId "TCONS_00014923"; linc_name "linc-NAP1L2-4"; tss_id "TSS13049"; class_code "u"; gene_name "linc-NAP1L2-4";
chrX	Cufflinks	exon	73061217	73070506	.	-	.	gene_id "XLOC_008185"; transcript_id "TCONS_00017340"; exon_number "7"; oId "TCONS_00014923"; linc_name "linc-NAP1L2-4"; tss_id "TSS13049"; class_code "u"; gene_name "linc-NAP1L2-4";
chrX	Cufflinks	exon	73040495	73042051	.	-	.	gene_id "XLOC_008185"; transcript_id "TCONS_00017341"; exon_number "1"; oId "TCONS_00014924"; linc_name "linc-NAP1L2-4"; tss_id "TSS13045"; class_code "u"; gene_name "linc-NAP1L2-4";
chrX	Cufflinks	exon	73045950	73047763	.	-	.	gene_id "XLOC_008185"; transcript_id "TCONS_00017341"; exon_number "2"; oId "TCONS_00014924"; linc_name "linc-NAP1L2-4"; tss_id "TSS13045"; class_code "u"; gene_name "linc-NAP1L2-4";
chrX	Cufflinks	exon	73048903	73049066	.	-	.	gene_id "XLOC_008185"; transcript_id "TCONS_00017341"; exon_number "3"; oId "TCONS_00014924"; linc_name "linc-NAP1L2-4"; tss_id "TSS13045"; class_code "u"; gene_name "linc-NAP1L2-4";
chrX	Cufflinks	exon	73050901	73051109	.	-	.	gene_id "XLOC_008185"; transcript_id "TCONS_00017341"; exon_number "4"; oId "TCONS_00014924"; linc_name "linc-NAP1L2-4"; tss_id "TSS13045"; class_code "u"; gene_name "linc-NAP1L2-4";
chrX	Cufflinks	exon	73057275	73057339	.	-	.	gene_id "XLOC_008185"; transcript_id "TCONS_00017341"; exon_number "5"; oId "TCONS_00014924"; linc_name "linc-NAP1L2-4"; tss_id "TSS13045"; class_code "u"; gene_name "linc-NAP1L2-4";
chrX	Cufflinks	exon	73061217	73061308	.	-	.	gene_id "XLOC_008185"; transcript_id "TCONS_00017341"; exon_number "6"; oId "TCONS_00014924"; linc_name "linc-NAP1L2-4"; tss_id "TSS13045"; class_code "u"; gene_name "linc-NAP1L2-4";
chrX	Cufflinks	exon	73070337	73072533	.	-	.	gene_id "XLOC_008185"; transcript_id "TCONS_00017341"; exon_number "7"; oId "TCONS_00014924"; linc_name "linc-NAP1L2-4"; tss_id "TSS13045"; class_code "u"; gene_name "linc-NAP1L2-4";
chrX	hg19_refGene	exon	73040495	73047819	.	-	.	gene_id "XLOC_008185"; transcript_id "TCONS_00016926"; exon_number "1"; oId "NR_001564"; linc_name "linc-NAP1L2-4"; tss_id "TSS13045"; class_code "."; gene_name "linc-NAP1L2-4";
chrX	hg19_refGene	exon	73048903	73049066	.	-	.	gene_id "XLOC_008185"; transcript_id "TCONS_00016926"; exon_number "2"; oId "NR_001564"; linc_name "linc-NAP1L2-4"; tss_id "TSS13045"; class_code "."; gene_name "linc-NAP1L2-4";
chrX	hg19_refGene	exon	73050901	73051109	.	-	.	gene_id "XLOC_008185"; transcript_id "TCONS_00016926"; exon_number "3"; oId "NR_001564"; linc_name "linc-NAP1L2-4"; tss_id "TSS13045"; class_code "."; gene_name "linc-NAP1L2-4";
chrX	hg19_refGene	exon	73053073	73053209	.	-	.	gene_id "XLOC_008185"; transcript_id "TCONS_00016926"; exon_number "4"; oId "NR_001564"; linc_name "linc-NAP1L2-4"; tss_id "TSS13045"; class_code "."; gene_name "linc-NAP1L2-4";
chrX	hg19_refGene	exon	73057275	73057338	.	-	.	gene_id "XLOC_008185"; transcript_id "TCONS_00016926"; exon_number "5"; oId "NR_001564"; linc_name "linc-NAP1L2-4"; tss_id "TSS13045"; class_code "."; gene_name "linc-NAP1L2-4";
chrX	hg19_refGene	exon	73061217	73072588	.	-	.	gene_id "XLOC_008185"; transcript_id "TCONS_00016926"; exon_number "6"; oId "NR_001564"; linc_name "linc-NAP1L2-4"; tss_id "TSS13045"; class_code "."; gene_name "linc-NAP1L2-4";
chrX	Cufflinks	exon	73040506	73047763	.	-	.	gene_id "XLOC_008185"; transcript_id "TCONS_00017342"; exon_number "1"; oId "TCONS_00014926"; linc_name "linc-NAP1L2-4"; tss_id "TSS13049"; class_code "u"; gene_name "linc-NAP1L2-4";
chrX	Cufflinks	exon	73048903	73049066	.	-	.	gene_id "XLOC_008185"; transcript_id "TCONS_00017342"; exon_number "2"; oId "TCONS_00014926"; linc_name "linc-NAP1L2-4"; tss_id "TSS13049"; class_code "u"; gene_name "linc-NAP1L2-4";
chrX	Cufflinks	exon	73050901	73051109	.	-	.	gene_id "XLOC_008185"; transcript_id "TCONS_00017342"; exon_number "3"; oId "TCONS_00014926"; linc_name "linc-NAP1L2-4"; tss_id "TSS13049"; class_code "u"; gene_name "linc-NAP1L2-4";
chrX	Cufflinks	exon	73057275	73057338	.	-	.	gene_id "XLOC_008185"; transcript_id "TCONS_00017342"; exon_number "4"; oId "TCONS_00014926"; linc_name "linc-NAP1L2-4"; tss_id "TSS13049"; class_code "u"; gene_name "linc-NAP1L2-4";
chrX	Cufflinks	exon	73061217	73070444	.	-	.	gene_id "XLOC_008185"; transcript_id "TCONS_00017342"; exon_number "5"; oId "TCONS_00014926"; linc_name "linc-NAP1L2-4"; tss_id "TSS13049"; class_code "u"; gene_name "linc-NAP1L2-4";
chrX	Cufflinks	exon	73040859	73040864	.	-	.	gene_id "XLOC_008185"; transcript_id "TCONS_00017343"; exon_number "1"; oId "TCONS_00014927"; linc_name "linc-NAP1L2-4"; tss_id "TSS13050"; class_code "u"; gene_name "linc-NAP1L2-4";
chrX	Cufflinks	exon	73045950	73047763	.	-	.	gene_id "XLOC_008185"; transcript_id "TCONS_00017343"; exon_number "2"; oId "TCONS_00014927"; linc_name "linc-NAP1L2-4"; tss_id "TSS13050"; class_code "u"; gene_name "linc-NAP1L2-4";
chrX	Cufflinks	exon	73048903	73049066	.	-	.	gene_id "XLOC_008185"; transcript_id "TCONS_00017343"; exon_number "3"; oId "TCONS_00014927"; linc_name "linc-NAP1L2-4"; tss_id "TSS13050"; class_code "u"; gene_name "linc-NAP1L2-4";
chrX	Cufflinks	exon	73050901	73051041	.	-	.	gene_id "XLOC_008185"; transcript_id "TCONS_00017343"; exon_number "4"; oId "TCONS_00014927"; linc_name "linc-NAP1L2-4"; tss_id "TSS13050"; class_code "u"; gene_name "linc-NAP1L2-4";
chrX	Cufflinks	exon	73053073	73053209	.	-	.	gene_id "XLOC_008185"; transcript_id "TCONS_00017343"; exon_number "5"; oId "TCONS_00014927"; linc_name "linc-NAP1L2-4"; tss_id "TSS13050"; class_code "u"; gene_name "linc-NAP1L2-4";
chrX	Cufflinks	exon	73057275	73057338	.	-	.	gene_id "XLOC_008185"; transcript_id "TCONS_00017343"; exon_number "6"; oId "TCONS_00014927"; linc_name "linc-NAP1L2-4"; tss_id "TSS13050"; class_code "u"; gene_name "linc-NAP1L2-4";
chrX	Cufflinks	exon	73061217	73061243	.	-	.	gene_id "XLOC_008185"; transcript_id "TCONS_00017343"; exon_number "7"; oId "TCONS_00014927"; linc_name "linc-NAP1L2-4"; tss_id "TSS13050"; class_code "u"; gene_name "linc-NAP1L2-4";
chrX	HAVANA	exon	73047544	73047819	.	-	.	gene_id "XLOC_008185"; transcript_id "TCONS_00017074"; exon_number "1"; oId "ENST00000433732"; linc_name "linc-NAP1L2-4"; tss_id "TSS13051"; class_code "u"; gene_name "linc-NAP1L2-4";
chrX	HAVANA	exon	73048903	73049302	.	-	.	gene_id "XLOC_008185"; transcript_id "TCONS_00017074"; exon_number "2"; oId "ENST00000433732"; linc_name "linc-NAP1L2-4"; tss_id "TSS13051"; class_code "u"; gene_name "linc-NAP1L2-4";
chrX	HAVANA	exon	73047636	73047763	.	-	.	gene_id "XLOC_008185"; transcript_id "TCONS_00017075"; exon_number "1"; oId "ENST00000445814"; linc_name "linc-NAP1L2-4"; tss_id "TSS13052"; class_code "u"; gene_name "linc-NAP1L2-4";
chrX	HAVANA	exon	73048903	73049066	.	-	.	gene_id "XLOC_008185"; transcript_id "TCONS_00017075"; exon_number "2"; oId "ENST00000445814"; linc_name "linc-NAP1L2-4"; tss_id "TSS13052"; class_code "u"; gene_name "linc-NAP1L2-4";
chrX	HAVANA	exon	73050901	73051045	.	-	.	gene_id "XLOC_008185"; transcript_id "TCONS_00017075"; exon_number "3"; oId "ENST00000445814"; linc_name "linc-NAP1L2-4"; tss_id "TSS13052"; class_code "u"; gene_name "linc-NAP1L2-4";
chr14	scripture	exon	55695908	55695964	.	-	.	gene_id "XLOC_011034"; transcript_id "TCONS_00023109"; exon_number "1"; oId "TCONS_00015041"; linc_name "linc-DLGAP5-1"; tss_id "TSS17264"; class_code "u"; gene_name "linc-DLGAP5-1";
chr14	scripture	exon	55696061	55696519	.	-	.	gene_id "XLOC_011034"; transcript_id "TCONS_00023109"; exon_number "2"; oId "TCONS_00015041"; linc_name "linc-DLGAP5-1"; tss_id "TSS17264"; class_code "u"; gene_name "linc-DLGAP5-1";
chr1	HAVANA	exon	93770668	93771027	.	-	.	gene_id "XLOC_000918"; transcript_id "TCONS_00000564"; exon_number "1"; oId "ENST00000450843"; linc_name "linc-TMED5-1"; tss_id "TSS1414"; class_code "u"; gene_name "linc-TMED5";
chr1	HAVANA	exon	93790192	93790286	.	-	.	gene_id "XLOC_000918"; transcript_id "TCONS_00000564"; exon_number "2"; oId "ENST00000450843"; linc_name "linc-TMED5-1"; tss_id "TSS1414"; class_code "u"; gene_name "linc-TMED5";
chr1	HAVANA	exon	93791326	93791452	.	-	.	gene_id "XLOC_000918"; transcript_id "TCONS_00000564"; exon_number "3"; oId "ENST00000450843"; linc_name "linc-TMED5-1"; tss_id "TSS1414"; class_code "u"; gene_name "linc-TMED5";
chr1	HAVANA	exon	93804914	93804931	.	-	.	gene_id "XLOC_000918"; transcript_id "TCONS_00000564"; exon_number "4"; oId "ENST00000450843"; linc_name "linc-TMED5-1"; tss_id "TSS1414"; class_code "u"; gene_name "linc-TMED5";
chr1	HAVANA	exon	93775310	93775347	.	-	.	gene_id "XLOC_000918"; transcript_id "TCONS_00000565"; exon_number "1"; oId "ENST00000440778"; linc_name "linc-TMED5-1"; tss_id "TSS1415"; class_code "u"; gene_name "linc-TMED5";
chr1	HAVANA	exon	93790192	93790286	.	-	.	gene_id "XLOC_000918"; transcript_id "TCONS_00000565"; exon_number "2"; oId "ENST00000440778"; linc_name "linc-TMED5-1"; tss_id "TSS1415"; class_code "u"; gene_name "linc-TMED5";
chr1	HAVANA	exon	93791326	93791452	.	-	.	gene_id "XLOC_000918"; transcript_id "TCONS_00000565"; exon_number "3"; oId "ENST00000440778"; linc_name "linc-TMED5-1"; tss_id "TSS1415"; class_code "u"; gene_name "linc-TMED5";
chr1	HAVANA	exon	93802934	93803069	.	-	.	gene_id "XLOC_000918"; transcript_id "TCONS_00000565"; exon_number "4"; oId "ENST00000440778"; linc_name "linc-TMED5-1"; tss_id "TSS1415"; class_code "u"; gene_name "linc-TMED5";
chr1	HAVANA	exon	93803787	93803825	.	-	.	gene_id "XLOC_000918"; transcript_id "TCONS_00000565"; exon_number "5"; oId "ENST00000440778"; linc_name "linc-TMED5-1"; tss_id "TSS1415"; class_code "u"; gene_name "linc-TMED5";
chr1	HAVANA	exon	93803931	93804091	.	-	.	gene_id "XLOC_000918"; transcript_id "TCONS_00000565"; exon_number "6"; oId "ENST00000440778"; linc_name "linc-TMED5-1"; tss_id "TSS1415"; class_code "u"; gene_name "linc-TMED5";
chr1	hg19_refGene	exon	93775666	93777165	.	-	.	gene_id "XLOC_000918"; transcript_id "TCONS_00000020"; exon_number "1"; oId "NR_034089"; linc_name "linc-TMED5-1"; tss_id "TSS1416"; class_code "."; gene_name "linc-TMED5";
chr1	hg19_refGene	exon	93790192	93790286	.	-	.	gene_id "XLOC_000918"; transcript_id "TCONS_00000020"; exon_number "2"; oId "NR_034089"; linc_name "linc-TMED5-1"; tss_id "TSS1416"; class_code "."; gene_name "linc-TMED5";
chr1	hg19_refGene	exon	93791326	93791452	.	-	.	gene_id "XLOC_000918"; transcript_id "TCONS_00000020"; exon_number "3"; oId "NR_034089"; linc_name "linc-TMED5-1"; tss_id "TSS1416"; class_code "."; gene_name "linc-TMED5";
chr1	hg19_refGene	exon	93792159	93792219	.	-	.	gene_id "XLOC_000918"; transcript_id "TCONS_00000020"; exon_number "4"; oId "NR_034089"; linc_name "linc-TMED5-1"; tss_id "TSS1416"; class_code "."; gene_name "linc-TMED5";
chr1	hg19_refGene	exon	93802934	93804831	.	-	.	gene_id "XLOC_000918"; transcript_id "TCONS_00000020"; exon_number "5"; oId "NR_034089"; linc_name "linc-TMED5-1"; tss_id "TSS1416"; class_code "."; gene_name "linc-TMED5";
chr1	hg19_refGene	exon	93804914	93805093	.	-	.	gene_id "XLOC_000918"; transcript_id "TCONS_00000020"; exon_number "6"; oId "NR_034089"; linc_name "linc-TMED5-1"; tss_id "TSS1416"; class_code "."; gene_name "linc-TMED5";
chr1	hg19_refGene	exon	93805206	93805236	.	-	.	gene_id "XLOC_000918"; transcript_id "TCONS_00000020"; exon_number "7"; oId "NR_034089"; linc_name "linc-TMED5-1"; tss_id "TSS1416"; class_code "."; gene_name "linc-TMED5";
chr1	hg19_refGene	exon	93806015	93806067	.	-	.	gene_id "XLOC_000918"; transcript_id "TCONS_00000020"; exon_number "8"; oId "NR_034089"; linc_name "linc-TMED5-1"; tss_id "TSS1416"; class_code "."; gene_name "linc-TMED5";
chr1	hg19_refGene	exon	93811281	93811368	.	-	.	gene_id "XLOC_000918"; transcript_id "TCONS_00000020"; exon_number "9"; oId "NR_034089"; linc_name "linc-TMED5-1"; tss_id "TSS1416"; class_code "."; gene_name "linc-TMED5";
chr1	HAVANA	exon	93776837	93777165	.	-	.	gene_id "XLOC_000918"; transcript_id "TCONS_00000566"; exon_number "1"; oId "ENST00000436200"; linc_name "linc-TMED5-1"; tss_id "TSS1417"; class_code "u"; gene_name "linc-TMED5";
chr1	HAVANA	exon	93790706	93790730	.	-	.	gene_id "XLOC_000918"; transcript_id "TCONS_00000566"; exon_number "2"; oId "ENST00000436200"; linc_name "linc-TMED5-1"; tss_id "TSS1417"; class_code "u"; gene_name "linc-TMED5";
chr1	HAVANA	exon	93791376	93791452	.	-	.	gene_id "XLOC_000918"; transcript_id "TCONS_00000566"; exon_number "3"; oId "ENST00000436200"; linc_name "linc-TMED5-1"; tss_id "TSS1417"; class_code "u"; gene_name "linc-TMED5";
chr1	HAVANA	exon	93802934	93802994	.	-	.	gene_id "XLOC_000918"; transcript_id "TCONS_00000566"; exon_number "4"; oId "ENST00000436200"; linc_name "linc-TMED5-1"; tss_id "TSS1417"; class_code "u"; gene_name "linc-TMED5";
chr1	Cufflinks	exon	93776964	93777165	.	-	.	gene_id "XLOC_000918"; transcript_id "TCONS_00001585"; exon_number "1"; oId "TCONS_00000884"; linc_name "linc-TMED5-1"; tss_id "TSS1418"; class_code "u"; gene_name "linc-TMED5";
chr1	Cufflinks	exon	93790192	93790286	.	-	.	gene_id "XLOC_000918"; transcript_id "TCONS_00001585"; exon_number "2"; oId "TCONS_00000884"; linc_name "linc-TMED5-1"; tss_id "TSS1418"; class_code "u"; gene_name "linc-TMED5";
chr1	Cufflinks	exon	93791326	93791452	.	-	.	gene_id "XLOC_000918"; transcript_id "TCONS_00001585"; exon_number "3"; oId "TCONS_00000884"; linc_name "linc-TMED5-1"; tss_id "TSS1418"; class_code "u"; gene_name "linc-TMED5";
chr1	Cufflinks	exon	93802934	93803069	.	-	.	gene_id "XLOC_000918"; transcript_id "TCONS_00001585"; exon_number "4"; oId "TCONS_00000884"; linc_name "linc-TMED5-1"; tss_id "TSS1418"; class_code "u"; gene_name "linc-TMED5";
chr1	Cufflinks	exon	93803787	93803825	.	-	.	gene_id "XLOC_000918"; transcript_id "TCONS_00001585"; exon_number "5"; oId "TCONS_00000884"; linc_name "linc-TMED5-1"; tss_id "TSS1418"; class_code "u"; gene_name "linc-TMED5";
chr1	Cufflinks	exon	93803931	93804222	.	-	.	gene_id "XLOC_000918"; transcript_id "TCONS_00001585"; exon_number "6"; oId "TCONS_00000884"; linc_name "linc-TMED5-1"; tss_id "TSS1418"; class_code "u"; gene_name "linc-TMED5";
chr1	HAVANA	exon	93777042	93777165	.	-	.	gene_id "XLOC_000918"; transcript_id "TCONS_00000567"; exon_number "1"; oId "ENST00000432741"; linc_name "linc-TMED5-1"; tss_id "TSS1419"; class_code "u"; gene_name "linc-TMED5";
chr1	HAVANA	exon	93790192	93790286	.	-	.	gene_id "XLOC_000918"; transcript_id "TCONS_00000567"; exon_number "2"; oId "ENST00000432741"; linc_name "linc-TMED5-1"; tss_id "TSS1419"; class_code "u"; gene_name "linc-TMED5";
chr1	HAVANA	exon	93791326	93791452	.	-	.	gene_id "XLOC_000918"; transcript_id "TCONS_00000567"; exon_number "3"; oId "ENST00000432741"; linc_name "linc-TMED5-1"; tss_id "TSS1419"; class_code "u"; gene_name "linc-TMED5";
chr1	HAVANA	exon	93802934	93803122	.	-	.	gene_id "XLOC_000918"; transcript_id "TCONS_00000567"; exon_number "4"; oId "ENST00000432741"; linc_name "linc-TMED5-1"; tss_id "TSS1419"; class_code "u"; gene_name "linc-TMED5";
chr1	HAVANA	exon	93790263	93790286	.	-	.	gene_id "XLOC_000918"; transcript_id "TCONS_00000568"; exon_number "1"; oId "ENST00000411670"; linc_name "linc-TMED5-1"; tss_id "TSS1416"; class_code "u"; gene_name "linc-TMED5";
chr1	HAVANA	exon	93791326	93791452	.	-	.	gene_id "XLOC_000918"; transcript_id "TCONS_00000568"; exon_number "2"; oId "ENST00000411670"; linc_name "linc-TMED5-1"; tss_id "TSS1416"; class_code "u"; gene_name "linc-TMED5";
chr1	HAVANA	exon	93792159	93792219	.	-	.	gene_id "XLOC_000918"; transcript_id "TCONS_00000568"; exon_number "3"; oId "ENST00000411670"; linc_name "linc-TMED5-1"; tss_id "TSS1416"; class_code "u"; gene_name "linc-TMED5";
chr1	HAVANA	exon	93804713	93804831	.	-	.	gene_id "XLOC_000918"; transcript_id "TCONS_00000568"; exon_number "4"; oId "ENST00000411670"; linc_name "linc-TMED5-1"; tss_id "TSS1416"; class_code "u"; gene_name "linc-TMED5";
chr1	HAVANA	exon	93804914	93805093	.	-	.	gene_id "XLOC_000918"; transcript_id "TCONS_00000568"; exon_number "5"; oId "ENST00000411670"; linc_name "linc-TMED5-1"; tss_id "TSS1416"; class_code "u"; gene_name "linc-TMED5";
chr1	HAVANA	exon	93805206	93805236	.	-	.	gene_id "XLOC_000918"; transcript_id "TCONS_00000568"; exon_number "6"; oId "ENST00000411670"; linc_name "linc-TMED5-1"; tss_id "TSS1416"; class_code "u"; gene_name "linc-TMED5";
chr1	HAVANA	exon	93806015	93806067	.	-	.	gene_id "XLOC_000918"; transcript_id "TCONS_00000568"; exon_number "7"; oId "ENST00000411670"; linc_name "linc-TMED5-1"; tss_id "TSS1416"; class_code "u"; gene_name "linc-TMED5";
chr1	HAVANA	exon	93811281	93811360	.	-	.	gene_id "XLOC_000918"; transcript_id "TCONS_00000568"; exon_number "8"; oId "ENST00000411670"; linc_name "linc-TMED5-1"; tss_id "TSS1416"; class_code "u"; gene_name "linc-TMED5";
chr1	Cufflinks	exon	93791325	93791452	.	-	.	gene_id "XLOC_000918"; transcript_id "TCONS_00001586"; exon_number "1"; oId "TCONS_00000885"; linc_name "linc-TMED5-1"; tss_id "TSS1420"; class_code "u"; gene_name "linc-TMED5";
chr1	Cufflinks	exon	93802934	93804831	.	-	.	gene_id "XLOC_000918"; transcript_id "TCONS_00001586"; exon_number "2"; oId "TCONS_00000885"; linc_name "linc-TMED5-1"; tss_id "TSS1420"; class_code "u"; gene_name "linc-TMED5";
chr1	Cufflinks	exon	93804914	93805093	.	-	.	gene_id "XLOC_000918"; transcript_id "TCONS_00001586"; exon_number "3"; oId "TCONS_00000885"; linc_name "linc-TMED5-1"; tss_id "TSS1420"; class_code "u"; gene_name "linc-TMED5";
chr1	Cufflinks	exon	93805206	93805236	.	-	.	gene_id "XLOC_000918"; transcript_id "TCONS_00001586"; exon_number "4"; oId "TCONS_00000885"; linc_name "linc-TMED5-1"; tss_id "TSS1420"; class_code "u"; gene_name "linc-TMED5";
chr1	Cufflinks	exon	93806015	93806055	.	-	.	gene_id "XLOC_000918"; transcript_id "TCONS_00001586"; exon_number "5"; oId "TCONS_00000885"; linc_name "linc-TMED5-1"; tss_id "TSS1420"; class_code "u"; gene_name "linc-TMED5";
chr1	Cufflinks	exon	93792165	93792219	.	-	.	gene_id "XLOC_000918"; transcript_id "TCONS_00001587"; exon_number "1"; oId "TCONS_00000886"; linc_name "linc-TMED5-1"; tss_id "TSS1420"; class_code "u"; gene_name "linc-TMED5";
chr1	Cufflinks	exon	93802934	93804831	.	-	.	gene_id "XLOC_000918"; transcript_id "TCONS_00001587"; exon_number "2"; oId "TCONS_00000886"; linc_name "linc-TMED5-1"; tss_id "TSS1420"; class_code "u"; gene_name "linc-TMED5";
chr1	Cufflinks	exon	93804914	93805093	.	-	.	gene_id "XLOC_000918"; transcript_id "TCONS_00001587"; exon_number "3"; oId "TCONS_00000886"; linc_name "linc-TMED5-1"; tss_id "TSS1420"; class_code "u"; gene_name "linc-TMED5";
chr1	Cufflinks	exon	93805206	93805236	.	-	.	gene_id "XLOC_000918"; transcript_id "TCONS_00001587"; exon_number "4"; oId "TCONS_00000886"; linc_name "linc-TMED5-1"; tss_id "TSS1420"; class_code "u"; gene_name "linc-TMED5";
chr1	Cufflinks	exon	93806015	93806036	.	-	.	gene_id "XLOC_000918"; transcript_id "TCONS_00001587"; exon_number "5"; oId "TCONS_00000886"; linc_name "linc-TMED5-1"; tss_id "TSS1420"; class_code "u"; gene_name "linc-TMED5";
chr1	Cufflinks	exon	93802949	93803069	.	-	.	gene_id "XLOC_000918"; transcript_id "TCONS_00001588"; exon_number "1"; oId "TCONS_00000887"; linc_name "linc-TMED5-1"; tss_id "TSS1416"; class_code "u"; gene_name "linc-TMED5";
chr1	Cufflinks	exon	93803787	93804831	.	-	.	gene_id "XLOC_000918"; transcript_id "TCONS_00001588"; exon_number "2"; oId "TCONS_00000887"; linc_name "linc-TMED5-1"; tss_id "TSS1416"; class_code "u"; gene_name "linc-TMED5";
chr1	Cufflinks	exon	93804914	93805093	.	-	.	gene_id "XLOC_000918"; transcript_id "TCONS_00001588"; exon_number "3"; oId "TCONS_00000887"; linc_name "linc-TMED5-1"; tss_id "TSS1416"; class_code "u"; gene_name "linc-TMED5";
chr1	Cufflinks	exon	93805206	93805236	.	-	.	gene_id "XLOC_000918"; transcript_id "TCONS_00001588"; exon_number "4"; oId "TCONS_00000887"; linc_name "linc-TMED5-1"; tss_id "TSS1416"; class_code "u"; gene_name "linc-TMED5";
chr1	Cufflinks	exon	93806015	93806067	.	-	.	gene_id "XLOC_000918"; transcript_id "TCONS_00001588"; exon_number "5"; oId "TCONS_00000887"; linc_name "linc-TMED5-1"; tss_id "TSS1416"; class_code "u"; gene_name "linc-TMED5";
chr1	Cufflinks	exon	93811281	93811306	.	-	.	gene_id "XLOC_000918"; transcript_id "TCONS_00001588"; exon_number "6"; oId "TCONS_00000887"; linc_name "linc-TMED5-1"; tss_id "TSS1416"; class_code "u"; gene_name "linc-TMED5";
chr1	HAVANA	exon	93804252	93804831	.	-	.	gene_id "XLOC_000918"; transcript_id "TCONS_00000569"; exon_number "1"; oId "ENST00000452347"; linc_name "linc-TMED5-1"; tss_id "TSS1416"; class_code "u"; gene_name "linc-TMED5";
chr1	HAVANA	exon	93804914	93805093	.	-	.	gene_id "XLOC_000918"; transcript_id "TCONS_00000569"; exon_number "2"; oId "ENST00000452347"; linc_name "linc-TMED5-1"; tss_id "TSS1416"; class_code "u"; gene_name "linc-TMED5";
chr1	HAVANA	exon	93805206	93805236	.	-	.	gene_id "XLOC_000918"; transcript_id "TCONS_00000569"; exon_number "3"; oId "ENST00000452347"; linc_name "linc-TMED5-1"; tss_id "TSS1416"; class_code "u"; gene_name "linc-TMED5";
chr1	HAVANA	exon	93806015	93806067	.	-	.	gene_id "XLOC_000918"; transcript_id "TCONS_00000569"; exon_number "4"; oId "ENST00000452347"; linc_name "linc-TMED5-1"; tss_id "TSS1416"; class_code "u"; gene_name "linc-TMED5";
chr1	HAVANA	exon	93811281	93811405	.	-	.	gene_id "XLOC_000918"; transcript_id "TCONS_00000569"; exon_number "5"; oId "ENST00000452347"; linc_name "linc-TMED5-1"; tss_id "TSS1416"; class_code "u"; gene_name "linc-TMED5";
chr1	HAVANA	exon	93804472	93804831	.	-	.	gene_id "XLOC_000918"; transcript_id "TCONS_00000570"; exon_number "1"; oId "ENST00000438777"; linc_name "linc-TMED5-1"; tss_id "TSS1416"; class_code "u"; gene_name "linc-TMED5";
chr1	HAVANA	exon	93804914	93805093	.	-	.	gene_id "XLOC_000918"; transcript_id "TCONS_00000570"; exon_number "2"; oId "ENST00000438777"; linc_name "linc-TMED5-1"; tss_id "TSS1416"; class_code "u"; gene_name "linc-TMED5";
chr1	HAVANA	exon	93805206	93805236	.	-	.	gene_id "XLOC_000918"; transcript_id "TCONS_00000570"; exon_number "3"; oId "ENST00000438777"; linc_name "linc-TMED5-1"; tss_id "TSS1416"; class_code "u"; gene_name "linc-TMED5";
chr1	HAVANA	exon	93806015	93806067	.	-	.	gene_id "XLOC_000918"; transcript_id "TCONS_00000570"; exon_number "4"; oId "ENST00000438777"; linc_name "linc-TMED5-1"; tss_id "TSS1416"; class_code "u"; gene_name "linc-TMED5";
chr1	HAVANA	exon	93811097	93811147	.	-	.	gene_id "XLOC_000918"; transcript_id "TCONS_00000570"; exon_number "5"; oId "ENST00000438777"; linc_name "linc-TMED5-1"; tss_id "TSS1416"; class_code "u"; gene_name "linc-TMED5";
chr1	HAVANA	exon	93811281	93811357	.	-	.	gene_id "XLOC_000918"; transcript_id "TCONS_00000570"; exon_number "6"; oId "ENST00000438777"; linc_name "linc-TMED5-1"; tss_id "TSS1416"; class_code "u"; gene_name "linc-TMED5";
chr1	HAVANA	exon	93804486	93804831	.	-	.	gene_id "XLOC_000918"; transcript_id "TCONS_00000571"; exon_number "1"; oId "ENST00000449305"; linc_name "linc-TMED5-1"; tss_id "TSS1416"; class_code "u"; gene_name "linc-TMED5";
chr1	HAVANA	exon	93804914	93805093	.	-	.	gene_id "XLOC_000918"; transcript_id "TCONS_00000571"; exon_number "2"; oId "ENST00000449305"; linc_name "linc-TMED5-1"; tss_id "TSS1416"; class_code "u"; gene_name "linc-TMED5";
chr1	HAVANA	exon	93805206	93805236	.	-	.	gene_id "XLOC_000918"; transcript_id "TCONS_00000571"; exon_number "3"; oId "ENST00000449305"; linc_name "linc-TMED5-1"; tss_id "TSS1416"; class_code "u"; gene_name "linc-TMED5";
chr1	HAVANA	exon	93806015	93806067	.	-	.	gene_id "XLOC_000918"; transcript_id "TCONS_00000571"; exon_number "4"; oId "ENST00000449305"; linc_name "linc-TMED5-1"; tss_id "TSS1416"; class_code "u"; gene_name "linc-TMED5";
chr1	HAVANA	exon	93811203	93811340	.	-	.	gene_id "XLOC_000918"; transcript_id "TCONS_00000571"; exon_number "5"; oId "ENST00000449305"; linc_name "linc-TMED5-1"; tss_id "TSS1416"; class_code "u"; gene_name "linc-TMED5";
chr1	HAVANA	exon	93804495	93805093	.	-	.	gene_id "XLOC_000918"; transcript_id "TCONS_00000572"; exon_number "1"; oId "ENST00000457387"; linc_name "linc-TMED5-1"; tss_id "TSS1416"; class_code "u"; gene_name "linc-TMED5";
chr1	HAVANA	exon	93805206	93805236	.	-	.	gene_id "XLOC_000918"; transcript_id "TCONS_00000572"; exon_number "2"; oId "ENST00000457387"; linc_name "linc-TMED5-1"; tss_id "TSS1416"; class_code "u"; gene_name "linc-TMED5";
chr1	HAVANA	exon	93806015	93806067	.	-	.	gene_id "XLOC_000918"; transcript_id "TCONS_00000572"; exon_number "3"; oId "ENST00000457387"; linc_name "linc-TMED5-1"; tss_id "TSS1416"; class_code "u"; gene_name "linc-TMED5";
chr1	HAVANA	exon	93811281	93811403	.	-	.	gene_id "XLOC_000918"; transcript_id "TCONS_00000572"; exon_number "4"; oId "ENST00000457387"; linc_name "linc-TMED5-1"; tss_id "TSS1416"; class_code "u"; gene_name "linc-TMED5";
chr1	HAVANA	exon	93804496	93804831	.	-	.	gene_id "XLOC_000918"; transcript_id "TCONS_00000573"; exon_number "1"; oId "ENST00000445076"; linc_name "linc-TMED5-1"; tss_id "TSS1416"; class_code "u"; gene_name "linc-TMED5";
chr1	HAVANA	exon	93804914	93805093	.	-	.	gene_id "XLOC_000918"; transcript_id "TCONS_00000573"; exon_number "2"; oId "ENST00000445076"; linc_name "linc-TMED5-1"; tss_id "TSS1416"; class_code "u"; gene_name "linc-TMED5";
chr1	HAVANA	exon	93811281	93811384	.	-	.	gene_id "XLOC_000918"; transcript_id "TCONS_00000573"; exon_number "3"; oId "ENST00000445076"; linc_name "linc-TMED5-1"; tss_id "TSS1416"; class_code "u"; gene_name "linc-TMED5";
chr14	hg19_refGene	exon	62584075	62584306	.	+	.	gene_id "XLOC_010853"; transcript_id "TCONS_00022327"; exon_number "1"; oId "NR_015358"; linc_name "linc-RHOJ-1"; tss_id "TSS16979"; class_code "u"; gene_name "linc-RHOJ";
chr14	hg19_refGene	exon	62585409	62585532	.	+	.	gene_id "XLOC_010853"; transcript_id "TCONS_00022327"; exon_number "2"; oId "NR_015358"; linc_name "linc-RHOJ-1"; tss_id "TSS16979"; class_code "u"; gene_name "linc-RHOJ";
chr14	hg19_refGene	exon	62594515	62594630	.	+	.	gene_id "XLOC_010853"; transcript_id "TCONS_00022327"; exon_number "3"; oId "NR_015358"; linc_name "linc-RHOJ-1"; tss_id "TSS16979"; class_code "u"; gene_name "linc-RHOJ";
chr14	hg19_refGene	exon	62594741	62595131	.	+	.	gene_id "XLOC_010853"; transcript_id "TCONS_00022327"; exon_number "4"; oId "NR_015358"; linc_name "linc-RHOJ-1"; tss_id "TSS16979"; class_code "u"; gene_name "linc-RHOJ";
chr4	Cufflinks	exon	184254595	184255529	.	-	.	gene_id "XLOC_004198"; transcript_id "TCONS_00008682"; exon_number "1"; oId "TCONS_00010841"; linc_name "linc-CLDN24-1"; tss_id "TSS6740"; class_code "u"; gene_name "linc-CLDN24-1";
chr4	Cufflinks	exon	184255623	184255706	.	-	.	gene_id "XLOC_004198"; transcript_id "TCONS_00008682"; exon_number "2"; oId "TCONS_00010841"; linc_name "linc-CLDN24-1"; tss_id "TSS6740"; class_code "u"; gene_name "linc-CLDN24-1";
chr4	Cufflinks	exon	184270833	184270975	.	-	.	gene_id "XLOC_004198"; transcript_id "TCONS_00008682"; exon_number "3"; oId "TCONS_00010841"; linc_name "linc-CLDN24-1"; tss_id "TSS6740"; class_code "u"; gene_name "linc-CLDN24-1";
chr4	Cufflinks	exon	184271930	184271991	.	-	.	gene_id "XLOC_004198"; transcript_id "TCONS_00008682"; exon_number "4"; oId "TCONS_00010841"; linc_name "linc-CLDN24-1"; tss_id "TSS6740"; class_code "u"; gene_name "linc-CLDN24-1";
chr4	scripture	exon	184254816	184255529	.	-	.	gene_id "XLOC_004198"; transcript_id "TCONS_00009184"; exon_number "1"; oId "TCONS_00037037"; linc_name "linc-CLDN24-1"; tss_id "TSS6741"; class_code "u"; gene_name "linc-CLDN24-1";
chr4	scripture	exon	184255623	184255706	.	-	.	gene_id "XLOC_004198"; transcript_id "TCONS_00009184"; exon_number "2"; oId "TCONS_00037037"; linc_name "linc-CLDN24-1"; tss_id "TSS6741"; class_code "u"; gene_name "linc-CLDN24-1";
chr4	scripture	exon	184270286	184270975	.	-	.	gene_id "XLOC_004198"; transcript_id "TCONS_00009185"; exon_number "1"; oId "TCONS_00037038"; linc_name "linc-CLDN24-1"; tss_id "TSS6740"; class_code "u"; gene_name "linc-CLDN24-1";
chr4	scripture	exon	184271930	184271991	.	-	.	gene_id "XLOC_004198"; transcript_id "TCONS_00009185"; exon_number "2"; oId "TCONS_00037038"; linc_name "linc-CLDN24-1"; tss_id "TSS6740"; class_code "u"; gene_name "linc-CLDN24-1";
chr12	Cufflinks	exon	112277507	112278281	.	-	.	gene_id "XLOC_010202"; transcript_id "TCONS_00020925"; exon_number "1"; oId "TCONS_00003219"; linc_name "linc-BRAP-2"; tss_id "TSS16003"; class_code "u"; gene_name "linc-BRAP-2";
chr12	Cufflinks	exon	112279131	112279765	.	-	.	gene_id "XLOC_010202"; transcript_id "TCONS_00020925"; exon_number "2"; oId "TCONS_00003219"; linc_name "linc-BRAP-2"; tss_id "TSS16003"; class_code "u"; gene_name "linc-BRAP-2";
chr12	Cufflinks	exon	112277507	112277807	.	-	.	gene_id "XLOC_010202"; transcript_id "TCONS_00020924"; exon_number "1"; oId "TCONS_00003218"; linc_name "linc-BRAP-2"; tss_id "TSS16003"; class_code "u"; gene_name "linc-BRAP-2";
chr12	Cufflinks	exon	112279131	112279765	.	-	.	gene_id "XLOC_010202"; transcript_id "TCONS_00020924"; exon_number "2"; oId "TCONS_00003218"; linc_name "linc-BRAP-2"; tss_id "TSS16003"; class_code "u"; gene_name "linc-BRAP-2";
chr12	noncoding	exon	112277573	112278281	.	-	.	gene_id "XLOC_010202"; transcript_id "TCONS_00020220"; exon_number "1"; oId "ucscTCONS_00018235"; linc_name "linc-BRAP-2"; tss_id "TSS16003"; class_code "."; gene_name "linc-BRAP-2";
chr12	noncoding	exon	112279488	112279710	.	-	.	gene_id "XLOC_010202"; transcript_id "TCONS_00020220"; exon_number "2"; oId "ucscTCONS_00018235"; linc_name "linc-BRAP-2"; tss_id "TSS16003"; class_code "."; gene_name "linc-BRAP-2";
chr12	noncoding	exon	112277574	112277807	.	-	.	gene_id "XLOC_010202"; transcript_id "TCONS_00020221"; exon_number "1"; oId "ucscTCONS_00018237"; linc_name "linc-BRAP-2"; tss_id "TSS16003"; class_code "."; gene_name "linc-BRAP-2";
chr12	noncoding	exon	112278137	112278281	.	-	.	gene_id "XLOC_010202"; transcript_id "TCONS_00020221"; exon_number "2"; oId "ucscTCONS_00018237"; linc_name "linc-BRAP-2"; tss_id "TSS16003"; class_code "."; gene_name "linc-BRAP-2";
chr12	noncoding	exon	112279488	112279710	.	-	.	gene_id "XLOC_010202"; transcript_id "TCONS_00020221"; exon_number "3"; oId "ucscTCONS_00018237"; linc_name "linc-BRAP-2"; tss_id "TSS16003"; class_code "."; gene_name "linc-BRAP-2";
chr12	Cufflinks	exon	112277574	112277807	.	-	.	gene_id "XLOC_010202"; transcript_id "TCONS_00020926"; exon_number "1"; oId "TCONS_00003220"; linc_name "linc-BRAP-2"; tss_id "TSS16003"; class_code "u"; gene_name "linc-BRAP-2";
chr12	Cufflinks	exon	112278137	112278181	.	-	.	gene_id "XLOC_010202"; transcript_id "TCONS_00020926"; exon_number "2"; oId "TCONS_00003220"; linc_name "linc-BRAP-2"; tss_id "TSS16003"; class_code "u"; gene_name "linc-BRAP-2";
chr12	Cufflinks	exon	112279173	112279731	.	-	.	gene_id "XLOC_010202"; transcript_id "TCONS_00020926"; exon_number "3"; oId "TCONS_00003220"; linc_name "linc-BRAP-2"; tss_id "TSS16003"; class_code "u"; gene_name "linc-BRAP-2";
chr12	Cufflinks	exon	112277578	112278281	.	-	.	gene_id "XLOC_010202"; transcript_id "TCONS_00020927"; exon_number "1"; oId "TCONS_00003221"; linc_name "linc-BRAP-2"; tss_id "TSS16003"; class_code "u"; gene_name "linc-BRAP-2";
chr12	Cufflinks	exon	112279131	112279274	.	-	.	gene_id "XLOC_010202"; transcript_id "TCONS_00020927"; exon_number "2"; oId "TCONS_00003221"; linc_name "linc-BRAP-2"; tss_id "TSS16003"; class_code "u"; gene_name "linc-BRAP-2";
chr12	Cufflinks	exon	112279488	112279749	.	-	.	gene_id "XLOC_010202"; transcript_id "TCONS_00020927"; exon_number "3"; oId "TCONS_00003221"; linc_name "linc-BRAP-2"; tss_id "TSS16003"; class_code "u"; gene_name "linc-BRAP-2";
chr12	Cufflinks	exon	112277578	112277807	.	-	.	gene_id "XLOC_010202"; transcript_id "TCONS_00020928"; exon_number "1"; oId "TCONS_00003223"; linc_name "linc-BRAP-2"; tss_id "TSS16003"; class_code "u"; gene_name "linc-BRAP-2";
chr12	Cufflinks	exon	112278137	112278281	.	-	.	gene_id "XLOC_010202"; transcript_id "TCONS_00020928"; exon_number "2"; oId "TCONS_00003223"; linc_name "linc-BRAP-2"; tss_id "TSS16003"; class_code "u"; gene_name "linc-BRAP-2";
chr12	Cufflinks	exon	112279131	112279771	.	-	.	gene_id "XLOC_010202"; transcript_id "TCONS_00020928"; exon_number "3"; oId "TCONS_00003223"; linc_name "linc-BRAP-2"; tss_id "TSS16003"; class_code "u"; gene_name "linc-BRAP-2";
chr12	Cufflinks	exon	112277583	112277807	.	-	.	gene_id "XLOC_010202"; transcript_id "TCONS_00020929"; exon_number "1"; oId "TCONS_00003224"; linc_name "linc-BRAP-2"; tss_id "TSS16004"; class_code "u"; gene_name "linc-BRAP-2";
chr12	Cufflinks	exon	112278137	112278311	.	-	.	gene_id "XLOC_010202"; transcript_id "TCONS_00020929"; exon_number "2"; oId "TCONS_00003224"; linc_name "linc-BRAP-2"; tss_id "TSS16004"; class_code "u"; gene_name "linc-BRAP-2";
chr12	Cufflinks	exon	112277583	112278281	.	-	.	gene_id "XLOC_010202"; transcript_id "TCONS_00020931"; exon_number "1"; oId "TCONS_00003226"; linc_name "linc-BRAP-2"; tss_id "TSS16003"; class_code "u"; gene_name "linc-BRAP-2";
chr12	Cufflinks	exon	112279509	112279752	.	-	.	gene_id "XLOC_010202"; transcript_id "TCONS_00020931"; exon_number "2"; oId "TCONS_00003226"; linc_name "linc-BRAP-2"; tss_id "TSS16003"; class_code "u"; gene_name "linc-BRAP-2";
chr12	Cufflinks	exon	112277583	112277807	.	-	.	gene_id "XLOC_010202"; transcript_id "TCONS_00020930"; exon_number "1"; oId "TCONS_00003225"; linc_name "linc-BRAP-2"; tss_id "TSS16003"; class_code "u"; gene_name "linc-BRAP-2";
chr12	Cufflinks	exon	112278137	112278281	.	-	.	gene_id "XLOC_010202"; transcript_id "TCONS_00020930"; exon_number "2"; oId "TCONS_00003225"; linc_name "linc-BRAP-2"; tss_id "TSS16003"; class_code "u"; gene_name "linc-BRAP-2";
chr12	Cufflinks	exon	112279509	112279752	.	-	.	gene_id "XLOC_010202"; transcript_id "TCONS_00020930"; exon_number "3"; oId "TCONS_00003225"; linc_name "linc-BRAP-2"; tss_id "TSS16003"; class_code "u"; gene_name "linc-BRAP-2";
chr12	Cufflinks	exon	112277583	112277807	.	-	.	gene_id "XLOC_010202"; transcript_id "TCONS_00020932"; exon_number "1"; oId "TCONS_00003227"; linc_name "linc-BRAP-2"; tss_id "TSS16003"; class_code "u"; gene_name "linc-BRAP-2";
chr12	Cufflinks	exon	112279488	112279779	.	-	.	gene_id "XLOC_010202"; transcript_id "TCONS_00020932"; exon_number "2"; oId "TCONS_00003227"; linc_name "linc-BRAP-2"; tss_id "TSS16003"; class_code "u"; gene_name "linc-BRAP-2";
chr3	hg19_refGene	exon	106959539	106959934	.	+	.	gene_id "XLOC_002746"; transcript_id "TCONS_00005383"; exon_number "1"; oId "NR_028301"; linc_name "linc-CCDC54-1"; tss_id "TSS4380"; class_code "."; gene_name "linc-CCDC54";
chr3	hg19_refGene	exon	106964855	106967718	.	+	.	gene_id "XLOC_002746"; transcript_id "TCONS_00005383"; exon_number "2"; oId "NR_028301"; linc_name "linc-CCDC54-1"; tss_id "TSS4380"; class_code "."; gene_name "linc-CCDC54";
chr3	HAVANA	exon	106959539	106959934	.	+	.	gene_id "XLOC_002746"; transcript_id "TCONS_00005564"; exon_number "1"; oId "ENST00000463143"; linc_name "linc-CCDC54-1"; tss_id "TSS4380"; class_code "."; gene_name "linc-CCDC54";
chr3	HAVANA	exon	107010609	107010777	.	+	.	gene_id "XLOC_002746"; transcript_id "TCONS_00005564"; exon_number "2"; oId "ENST00000463143"; linc_name "linc-CCDC54-1"; tss_id "TSS4380"; class_code "."; gene_name "linc-CCDC54";
chr3	HAVANA	exon	107045313	107045548	.	+	.	gene_id "XLOC_002746"; transcript_id "TCONS_00005564"; exon_number "3"; oId "ENST00000463143"; linc_name "linc-CCDC54-1"; tss_id "TSS4380"; class_code "."; gene_name "linc-CCDC54";
chr3	hg19_refGene	exon	106959539	106959934	.	+	.	gene_id "XLOC_002746"; transcript_id "TCONS_00005384"; exon_number "1"; oId "NR_028302"; linc_name "linc-CCDC54-1"; tss_id "TSS4380"; class_code "."; gene_name "linc-CCDC54";
chr3	hg19_refGene	exon	107010609	107010777	.	+	.	gene_id "XLOC_002746"; transcript_id "TCONS_00005384"; exon_number "2"; oId "NR_028302"; linc_name "linc-CCDC54-1"; tss_id "TSS4380"; class_code "."; gene_name "linc-CCDC54";
chr3	hg19_refGene	exon	107044454	107044538	.	+	.	gene_id "XLOC_002746"; transcript_id "TCONS_00005384"; exon_number "3"; oId "NR_028302"; linc_name "linc-CCDC54-1"; tss_id "TSS4380"; class_code "."; gene_name "linc-CCDC54";
chr3	hg19_refGene	exon	107045313	107045810	.	+	.	gene_id "XLOC_002746"; transcript_id "TCONS_00005384"; exon_number "4"; oId "NR_028302"; linc_name "linc-CCDC54-1"; tss_id "TSS4380"; class_code "."; gene_name "linc-CCDC54";
chr3	HAVANA	exon	106959568	106959934	.	+	.	gene_id "XLOC_002746"; transcript_id "TCONS_00005565"; exon_number "1"; oId "ENST00000473550"; linc_name "linc-CCDC54-1"; tss_id "TSS4380"; class_code "u"; gene_name "linc-CCDC54";
chr3	HAVANA	exon	106963985	106964355	.	+	.	gene_id "XLOC_002746"; transcript_id "TCONS_00005565"; exon_number "2"; oId "ENST00000473550"; linc_name "linc-CCDC54-1"; tss_id "TSS4380"; class_code "u"; gene_name "linc-CCDC54";
chr3	Cufflinks	exon	106959575	106959934	.	+	.	gene_id "XLOC_002746"; transcript_id "TCONS_00006140"; exon_number "1"; oId "TCONS_00009337"; linc_name "linc-CCDC54-1"; tss_id "TSS4380"; class_code "u"; gene_name "linc-CCDC54";
chr3	Cufflinks	exon	106964855	106967678	.	+	.	gene_id "XLOC_002746"; transcript_id "TCONS_00006140"; exon_number "2"; oId "TCONS_00009337"; linc_name "linc-CCDC54-1"; tss_id "TSS4380"; class_code "u"; gene_name "linc-CCDC54";
chr3	Cufflinks	exon	107004167	107004434	.	+	.	gene_id "XLOC_002746"; transcript_id "TCONS_00006140"; exon_number "3"; oId "TCONS_00009337"; linc_name "linc-CCDC54-1"; tss_id "TSS4380"; class_code "u"; gene_name "linc-CCDC54";
chr3	Cufflinks	exon	106959575	106959934	.	+	.	gene_id "XLOC_002746"; transcript_id "TCONS_00006141"; exon_number "1"; oId "TCONS_00009338"; linc_name "linc-CCDC54-1"; tss_id "TSS4380"; class_code "."; gene_name "linc-CCDC54";
chr3	Cufflinks	exon	107010609	107011940	.	+	.	gene_id "XLOC_002746"; transcript_id "TCONS_00006141"; exon_number "2"; oId "TCONS_00009338"; linc_name "linc-CCDC54-1"; tss_id "TSS4380"; class_code "."; gene_name "linc-CCDC54";
chr3	Cufflinks	exon	106959578	106959934	.	+	.	gene_id "XLOC_002746"; transcript_id "TCONS_00006142"; exon_number "1"; oId "TCONS_00009340"; linc_name "linc-CCDC54-1"; tss_id "TSS4380"; class_code "u"; gene_name "linc-CCDC54";
chr3	Cufflinks	exon	106964855	106967678	.	+	.	gene_id "XLOC_002746"; transcript_id "TCONS_00006142"; exon_number "2"; oId "TCONS_00009340"; linc_name "linc-CCDC54-1"; tss_id "TSS4380"; class_code "u"; gene_name "linc-CCDC54";
chr3	Cufflinks	exon	106970390	106970423	.	+	.	gene_id "XLOC_002746"; transcript_id "TCONS_00006142"; exon_number "3"; oId "TCONS_00009340"; linc_name "linc-CCDC54-1"; tss_id "TSS4380"; class_code "u"; gene_name "linc-CCDC54";
chr3	scripture	exon	106959578	106959934	.	+	.	gene_id "XLOC_002746"; transcript_id "TCONS_00006924"; exon_number "1"; oId "TCONS_00034583"; linc_name "linc-CCDC54-1"; tss_id "TSS4380"; class_code "u"; gene_name "linc-CCDC54";
chr3	scripture	exon	106964855	106964899	.	+	.	gene_id "XLOC_002746"; transcript_id "TCONS_00006924"; exon_number "2"; oId "TCONS_00034583"; linc_name "linc-CCDC54-1"; tss_id "TSS4380"; class_code "u"; gene_name "linc-CCDC54";
chr3	scripture	exon	106967425	106967678	.	+	.	gene_id "XLOC_002746"; transcript_id "TCONS_00006924"; exon_number "3"; oId "TCONS_00034583"; linc_name "linc-CCDC54-1"; tss_id "TSS4380"; class_code "u"; gene_name "linc-CCDC54";
chr3	scripture	exon	106970390	106970752	.	+	.	gene_id "XLOC_002746"; transcript_id "TCONS_00006924"; exon_number "4"; oId "TCONS_00034583"; linc_name "linc-CCDC54-1"; tss_id "TSS4380"; class_code "u"; gene_name "linc-CCDC54";
chr3	HAVANA	exon	106959869	106959934	.	+	.	gene_id "XLOC_002746"; transcript_id "TCONS_00005566"; exon_number "1"; oId "ENST00000495228"; linc_name "linc-CCDC54-1"; tss_id "TSS4381"; class_code "."; gene_name "linc-CCDC54";
chr3	HAVANA	exon	107004167	107004511	.	+	.	gene_id "XLOC_002746"; transcript_id "TCONS_00005566"; exon_number "2"; oId "ENST00000495228"; linc_name "linc-CCDC54-1"; tss_id "TSS4381"; class_code "."; gene_name "linc-CCDC54";
chr3	Cufflinks	exon	106961082	106967678	.	+	.	gene_id "XLOC_002746"; transcript_id "TCONS_00006143"; exon_number "1"; oId "TCONS_00009341"; linc_name "linc-CCDC54-1"; tss_id "TSS4382"; class_code "."; gene_name "linc-CCDC54";
chr3	Cufflinks	exon	107004167	107004322	.	+	.	gene_id "XLOC_002746"; transcript_id "TCONS_00006143"; exon_number "2"; oId "TCONS_00009341"; linc_name "linc-CCDC54-1"; tss_id "TSS4382"; class_code "."; gene_name "linc-CCDC54";
chr3	scripture	exon	106967130	106967678	.	+	.	gene_id "XLOC_002746"; transcript_id "TCONS_00006925"; exon_number "1"; oId "TCONS_00034585"; linc_name "linc-CCDC54-1"; tss_id "TSS4383"; class_code "u"; gene_name "linc-CCDC54";
chr3	scripture	exon	106970390	106970413	.	+	.	gene_id "XLOC_002746"; transcript_id "TCONS_00006925"; exon_number "2"; oId "TCONS_00034585"; linc_name "linc-CCDC54-1"; tss_id "TSS4383"; class_code "u"; gene_name "linc-CCDC54";
chr10	hg19_refGene	exon	81679934	81680824	.	+	.	gene_id "XLOC_008531"; transcript_id "TCONS_00017676"; exon_number "1"; oId "NR_002724"; linc_name "linc-C10orf57-2"; tss_id "TSS13562"; class_code "u"; gene_name "linc-C10orf57-2";
chr10	hg19_refGene	exon	81681670	81681744	.	+	.	gene_id "XLOC_008531"; transcript_id "TCONS_00017676"; exon_number "2"; oId "NR_002724"; linc_name "linc-C10orf57-2"; tss_id "TSS13562"; class_code "u"; gene_name "linc-C10orf57-2";
chr10	hg19_refGene	exon	81682418	81682875	.	+	.	gene_id "XLOC_008531"; transcript_id "TCONS_00017676"; exon_number "3"; oId "NR_002724"; linc_name "linc-C10orf57-2"; tss_id "TSS13562"; class_code "u"; gene_name "linc-C10orf57-2";
chr4	Cufflinks	exon	152326614	152326760	.	-	.	gene_id "XLOC_004122"; transcript_id "TCONS_00008621"; exon_number "1"; oId "TCONS_00010775"; linc_name "linc-SH3D19-1"; tss_id "TSS6623"; class_code "u"; gene_name "linc-SH3D19";
chr4	Cufflinks	exon	152328641	152328921	.	-	.	gene_id "XLOC_004122"; transcript_id "TCONS_00008621"; exon_number "2"; oId "TCONS_00010775"; linc_name "linc-SH3D19-1"; tss_id "TSS6623"; class_code "u"; gene_name "linc-SH3D19";
chr4	scripture	exon	152326672	152326760	.	-	.	gene_id "XLOC_004122"; transcript_id "TCONS_00009146"; exon_number "1"; oId "TCONS_00036969"; linc_name "linc-SH3D19-1"; tss_id "TSS6624"; class_code "u"; gene_name "linc-SH3D19";
chr4	scripture	exon	152328641	152328859	.	-	.	gene_id "XLOC_004122"; transcript_id "TCONS_00009146"; exon_number "2"; oId "TCONS_00036969"; linc_name "linc-SH3D19-1"; tss_id "TSS6624"; class_code "u"; gene_name "linc-SH3D19";
chr4	scripture	exon	152329787	152330005	.	-	.	gene_id "XLOC_004122"; transcript_id "TCONS_00009146"; exon_number "3"; oId "TCONS_00036969"; linc_name "linc-SH3D19-1"; tss_id "TSS6624"; class_code "u"; gene_name "linc-SH3D19";
chr4	Cufflinks	exon	152326703	152326760	.	-	.	gene_id "XLOC_004122"; transcript_id "TCONS_00008622"; exon_number "1"; oId "TCONS_00010776"; linc_name "linc-SH3D19-1"; tss_id "TSS6625"; class_code "u"; gene_name "linc-SH3D19";
chr4	Cufflinks	exon	152328335	152329162	.	-	.	gene_id "XLOC_004122"; transcript_id "TCONS_00008622"; exon_number "2"; oId "TCONS_00010776"; linc_name "linc-SH3D19-1"; tss_id "TSS6625"; class_code "u"; gene_name "linc-SH3D19";
chr4	HAVANA	exon	152328703	152328859	.	-	.	gene_id "XLOC_004122"; transcript_id "TCONS_00007878"; exon_number "1"; oId "ENST00000508847"; linc_name "linc-SH3D19-1"; tss_id "TSS6624"; class_code "."; gene_name "linc-SH3D19";
chr4	HAVANA	exon	152329787	152329987	.	-	.	gene_id "XLOC_004122"; transcript_id "TCONS_00007878"; exon_number "2"; oId "ENST00000508847"; linc_name "linc-SH3D19-1"; tss_id "TSS6624"; class_code "."; gene_name "linc-SH3D19";
chr12	Cufflinks	exon	76646055	76646299	.	+	.	gene_id "XLOC_009810"; transcript_id "TCONS_00020476"; exon_number "1"; oId "TCONS_00002756"; linc_name "linc-ZDHHC17-1"; tss_id "TSS15442"; class_code "u"; gene_name "linc-ZDHHC17-1";
chr12	Cufflinks	exon	76685896	76686050	.	+	.	gene_id "XLOC_009810"; transcript_id "TCONS_00020476"; exon_number "2"; oId "TCONS_00002756"; linc_name "linc-ZDHHC17-1"; tss_id "TSS15442"; class_code "u"; gene_name "linc-ZDHHC17-1";
chr12	Cufflinks	exon	76687593	76687785	.	+	.	gene_id "XLOC_009810"; transcript_id "TCONS_00020476"; exon_number "3"; oId "TCONS_00002756"; linc_name "linc-ZDHHC17-1"; tss_id "TSS15442"; class_code "u"; gene_name "linc-ZDHHC17-1";
chr12	Cufflinks	exon	76691143	76691515	.	+	.	gene_id "XLOC_009810"; transcript_id "TCONS_00020476"; exon_number "4"; oId "TCONS_00002756"; linc_name "linc-ZDHHC17-1"; tss_id "TSS15442"; class_code "u"; gene_name "linc-ZDHHC17-1";
chr12	Cufflinks	exon	76653593	76653763	.	+	.	gene_id "XLOC_009810"; transcript_id "TCONS_00020477"; exon_number "1"; oId "TCONS_00002757"; linc_name "linc-ZDHHC17-1"; tss_id "TSS15443"; class_code "."; gene_name "linc-ZDHHC17-1";
chr12	Cufflinks	exon	76685898	76686085	.	+	.	gene_id "XLOC_009810"; transcript_id "TCONS_00020477"; exon_number "2"; oId "TCONS_00002757"; linc_name "linc-ZDHHC17-1"; tss_id "TSS15443"; class_code "."; gene_name "linc-ZDHHC17-1";
chr12	scripture	exon	76653604	76653761	.	+	.	gene_id "XLOC_009810"; transcript_id "TCONS_00021166"; exon_number "1"; oId "TCONS_00011739"; linc_name "linc-ZDHHC17-1"; tss_id "TSS15443"; class_code "u"; gene_name "linc-ZDHHC17-1";
chr12	scripture	exon	76685896	76686051	.	+	.	gene_id "XLOC_009810"; transcript_id "TCONS_00021166"; exon_number "2"; oId "TCONS_00011739"; linc_name "linc-ZDHHC17-1"; tss_id "TSS15443"; class_code "u"; gene_name "linc-ZDHHC17-1";
chr12	scripture	exon	76653618	76653761	.	+	.	gene_id "XLOC_009810"; transcript_id "TCONS_00021167"; exon_number "1"; oId "TCONS_00011740"; linc_name "linc-ZDHHC17-1"; tss_id "TSS15443"; class_code "u"; gene_name "linc-ZDHHC17-1";
chr12	scripture	exon	76685896	76686050	.	+	.	gene_id "XLOC_009810"; transcript_id "TCONS_00021167"; exon_number "2"; oId "TCONS_00011740"; linc_name "linc-ZDHHC17-1"; tss_id "TSS15443"; class_code "u"; gene_name "linc-ZDHHC17-1";
chr12	scripture	exon	76687593	76687671	.	+	.	gene_id "XLOC_009810"; transcript_id "TCONS_00021167"; exon_number "3"; oId "TCONS_00011740"; linc_name "linc-ZDHHC17-1"; tss_id "TSS15443"; class_code "u"; gene_name "linc-ZDHHC17-1";
chr12	Cufflinks	exon	76687694	76687785	.	+	.	gene_id "XLOC_009810"; transcript_id "TCONS_00020478"; exon_number "1"; oId "TCONS_00002758"; linc_name "linc-ZDHHC17-1"; tss_id "TSS15444"; class_code "."; gene_name "linc-ZDHHC17-1";
chr12	Cufflinks	exon	76698254	76698873	.	+	.	gene_id "XLOC_009810"; transcript_id "TCONS_00020478"; exon_number "2"; oId "TCONS_00002758"; linc_name "linc-ZDHHC17-1"; tss_id "TSS15444"; class_code "."; gene_name "linc-ZDHHC17-1";
chr12	Cufflinks	exon	76687753	76687785	.	+	.	gene_id "XLOC_009810"; transcript_id "TCONS_00020479"; exon_number "1"; oId "TCONS_00002759"; linc_name "linc-ZDHHC17-1"; tss_id "TSS15444"; class_code "."; gene_name "linc-ZDHHC17-1";
chr12	Cufflinks	exon	76691143	76691515	.	+	.	gene_id "XLOC_009810"; transcript_id "TCONS_00020479"; exon_number "2"; oId "TCONS_00002759"; linc_name "linc-ZDHHC17-1"; tss_id "TSS15444"; class_code "."; gene_name "linc-ZDHHC17-1";
chr17	Cufflinks	exon	37706690	37706694	.	+	.	gene_id "XLOC_012192"; transcript_id "TCONS_00025374"; exon_number "1"; oId "TCONS_00005474"; linc_name "linc-PPP1R1B-1"; tss_id "TSS19080"; class_code "u"; gene_name "linc-PPP1R1B";
chr17	Cufflinks	exon	37707291	37707395	.	+	.	gene_id "XLOC_012192"; transcript_id "TCONS_00025374"; exon_number "2"; oId "TCONS_00005474"; linc_name "linc-PPP1R1B-1"; tss_id "TSS19080"; class_code "u"; gene_name "linc-PPP1R1B";
chr17	Cufflinks	exon	37723041	37723895	.	+	.	gene_id "XLOC_012192"; transcript_id "TCONS_00025374"; exon_number "3"; oId "TCONS_00005474"; linc_name "linc-PPP1R1B-1"; tss_id "TSS19080"; class_code "u"; gene_name "linc-PPP1R1B";
chr17	Cufflinks	exon	37707243	37707395	.	+	.	gene_id "XLOC_012192"; transcript_id "TCONS_00025375"; exon_number "1"; oId "TCONS_00005475"; linc_name "linc-PPP1R1B-1"; tss_id "TSS19081"; class_code "u"; gene_name "linc-PPP1R1B";
chr17	Cufflinks	exon	37712539	37712666	.	+	.	gene_id "XLOC_012192"; transcript_id "TCONS_00025375"; exon_number "2"; oId "TCONS_00005475"; linc_name "linc-PPP1R1B-1"; tss_id "TSS19081"; class_code "u"; gene_name "linc-PPP1R1B";
chr17	Cufflinks	exon	37723041	37723799	.	+	.	gene_id "XLOC_012192"; transcript_id "TCONS_00025375"; exon_number "3"; oId "TCONS_00005475"; linc_name "linc-PPP1R1B-1"; tss_id "TSS19081"; class_code "u"; gene_name "linc-PPP1R1B";
chr17	Cufflinks	exon	37707318	37707395	.	+	.	gene_id "XLOC_012192"; transcript_id "TCONS_00025376"; exon_number "1"; oId "TCONS_00005476"; linc_name "linc-PPP1R1B-1"; tss_id "TSS19081"; class_code "u"; gene_name "linc-PPP1R1B";
chr17	Cufflinks	exon	37712539	37712666	.	+	.	gene_id "XLOC_012192"; transcript_id "TCONS_00025376"; exon_number "2"; oId "TCONS_00005476"; linc_name "linc-PPP1R1B-1"; tss_id "TSS19081"; class_code "u"; gene_name "linc-PPP1R1B";
chr17	Cufflinks	exon	37721013	37723798	.	+	.	gene_id "XLOC_012192"; transcript_id "TCONS_00025376"; exon_number "3"; oId "TCONS_00005476"; linc_name "linc-PPP1R1B-1"; tss_id "TSS19081"; class_code "u"; gene_name "linc-PPP1R1B";
chr17	Cufflinks	exon	37707343	37707395	.	+	.	gene_id "XLOC_012192"; transcript_id "TCONS_00025377"; exon_number "1"; oId "TCONS_00005477"; linc_name "linc-PPP1R1B-1"; tss_id "TSS19081"; class_code "u"; gene_name "linc-PPP1R1B";
chr17	Cufflinks	exon	37721013	37721117	.	+	.	gene_id "XLOC_012192"; transcript_id "TCONS_00025377"; exon_number "2"; oId "TCONS_00005477"; linc_name "linc-PPP1R1B-1"; tss_id "TSS19081"; class_code "u"; gene_name "linc-PPP1R1B";
chr17	Cufflinks	exon	37723041	37723799	.	+	.	gene_id "XLOC_012192"; transcript_id "TCONS_00025377"; exon_number "3"; oId "TCONS_00005477"; linc_name "linc-PPP1R1B-1"; tss_id "TSS19081"; class_code "u"; gene_name "linc-PPP1R1B";
chr17	Cufflinks	exon	37721024	37721167	.	+	.	gene_id "XLOC_012192"; transcript_id "TCONS_00025378"; exon_number "1"; oId "TCONS_00005478"; linc_name "linc-PPP1R1B-1"; tss_id "TSS19082"; class_code "u"; gene_name "linc-PPP1R1B";
chr17	Cufflinks	exon	37723041	37723729	.	+	.	gene_id "XLOC_012192"; transcript_id "TCONS_00025378"; exon_number "2"; oId "TCONS_00005478"; linc_name "linc-PPP1R1B-1"; tss_id "TSS19082"; class_code "u"; gene_name "linc-PPP1R1B";
chr22	hg19_refGene	exon	21055402	21056594	.	+	.	gene_id "XLOC_014160"; transcript_id "TCONS_00029319"; exon_number "1"; oId "NR_026815"; linc_name "linc-SERPIND1-1"; tss_id "TSS22115"; class_code "u"; gene_name "linc-SERPIND1";
chr22	hg19_refGene	exon	21056874	21056997	.	+	.	gene_id "XLOC_014160"; transcript_id "TCONS_00029319"; exon_number "2"; oId "NR_026815"; linc_name "linc-SERPIND1-1"; tss_id "TSS22115"; class_code "u"; gene_name "linc-SERPIND1";
chr22	hg19_refGene	exon	21057294	21057410	.	+	.	gene_id "XLOC_014160"; transcript_id "TCONS_00029319"; exon_number "3"; oId "NR_026815"; linc_name "linc-SERPIND1-1"; tss_id "TSS22115"; class_code "u"; gene_name "linc-SERPIND1";
chr22	hg19_refGene	exon	21057756	21057812	.	+	.	gene_id "XLOC_014160"; transcript_id "TCONS_00029319"; exon_number "4"; oId "NR_026815"; linc_name "linc-SERPIND1-1"; tss_id "TSS22115"; class_code "u"; gene_name "linc-SERPIND1";
chr22	hg19_refGene	exon	21057921	21057980	.	+	.	gene_id "XLOC_014160"; transcript_id "TCONS_00029319"; exon_number "5"; oId "NR_026815"; linc_name "linc-SERPIND1-1"; tss_id "TSS22115"; class_code "u"; gene_name "linc-SERPIND1";
chr22	hg19_refGene	exon	21058256	21058328	.	+	.	gene_id "XLOC_014160"; transcript_id "TCONS_00029319"; exon_number "6"; oId "NR_026815"; linc_name "linc-SERPIND1-1"; tss_id "TSS22115"; class_code "u"; gene_name "linc-SERPIND1";
chr22	hg19_refGene	exon	21058476	21058516	.	+	.	gene_id "XLOC_014160"; transcript_id "TCONS_00029319"; exon_number "7"; oId "NR_026815"; linc_name "linc-SERPIND1-1"; tss_id "TSS22115"; class_code "u"; gene_name "linc-SERPIND1";
chr22	hg19_refGene	exon	21058599	21058891	.	+	.	gene_id "XLOC_014160"; transcript_id "TCONS_00029319"; exon_number "8"; oId "NR_026815"; linc_name "linc-SERPIND1-1"; tss_id "TSS22115"; class_code "u"; gene_name "linc-SERPIND1";
chr19	Cufflinks	exon	14903114	14903129	.	+	.	gene_id "XLOC_012980"; transcript_id "TCONS_00026907"; exon_number "1"; oId "TCONS_00006339"; linc_name "linc-OR7C2-1"; tss_id "TSS20242"; class_code "."; gene_name "linc-OR7C2-1";
chr19	Cufflinks	exon	14903240	14903565	.	+	.	gene_id "XLOC_012980"; transcript_id "TCONS_00026907"; exon_number "2"; oId "TCONS_00006339"; linc_name "linc-OR7C2-1"; tss_id "TSS20242"; class_code "."; gene_name "linc-OR7C2-1";
chr11	Cufflinks	exon	65266414	65270101	.	-	.	gene_id "XLOC_009474"; transcript_id "TCONS_00019666"; exon_number "1"; oId "TCONS_00002393"; linc_name "linc-SLC25A45-5"; tss_id "TSS14957"; class_code "u"; gene_name "linc-SLC25A45-5";
chr11	Cufflinks	exon	65278484	65278492	.	-	.	gene_id "XLOC_009474"; transcript_id "TCONS_00019666"; exon_number "2"; oId "TCONS_00002393"; linc_name "linc-SLC25A45-5"; tss_id "TSS14957"; class_code "u"; gene_name "linc-SLC25A45-5";
chr11	Cufflinks	exon	65266529	65266729	.	-	.	gene_id "XLOC_009474"; transcript_id "TCONS_00019667"; exon_number "1"; oId "TCONS_00002394"; linc_name "linc-SLC25A45-5"; tss_id "TSS14958"; class_code "u"; gene_name "linc-SLC25A45-5";
chr11	Cufflinks	exon	65267107	65268493	.	-	.	gene_id "XLOC_009474"; transcript_id "TCONS_00019667"; exon_number "2"; oId "TCONS_00002394"; linc_name "linc-SLC25A45-5"; tss_id "TSS14958"; class_code "u"; gene_name "linc-SLC25A45-5";
chr11	Cufflinks	exon	65266538	65270108	.	-	.	gene_id "XLOC_009474"; transcript_id "TCONS_00019669"; exon_number "1"; oId "TCONS_00002396"; linc_name "linc-SLC25A45-5"; tss_id "TSS14957"; class_code "u"; gene_name "linc-SLC25A45-5";
chr11	Cufflinks	exon	65278484	65278491	.	-	.	gene_id "XLOC_009474"; transcript_id "TCONS_00019669"; exon_number "2"; oId "TCONS_00002396"; linc_name "linc-SLC25A45-5"; tss_id "TSS14957"; class_code "u"; gene_name "linc-SLC25A45-5";
chr11	scripture	exon	65269761	65270089	.	-	.	gene_id "XLOC_009474"; transcript_id "TCONS_00020083"; exon_number "1"; oId "TCONS_00011309"; linc_name "linc-SLC25A45-5"; tss_id "TSS14957"; class_code "u"; gene_name "linc-SLC25A45-5";
chr11	scripture	exon	65278484	65278498	.	-	.	gene_id "XLOC_009474"; transcript_id "TCONS_00020083"; exon_number "2"; oId "TCONS_00011309"; linc_name "linc-SLC25A45-5"; tss_id "TSS14957"; class_code "u"; gene_name "linc-SLC25A45-5";
chr7	scripture	exon	27224967	27225882	.	+	.	gene_id "XLOC_006025"; transcript_id "TCONS_00014096"; exon_number "1"; oId "TCONS_00039629"; linc_name "linc-EVX1-2"; tss_id "TSS9712"; class_code "u"; gene_name "linc-EVX1-2";
chr7	scripture	exon	27226302	27226488	.	+	.	gene_id "XLOC_006025"; transcript_id "TCONS_00014096"; exon_number "2"; oId "TCONS_00039629"; linc_name "linc-EVX1-2"; tss_id "TSS9712"; class_code "u"; gene_name "linc-EVX1-2";
chr7	hg19_refGene	exon	27225027	27225882	.	+	.	gene_id "XLOC_006025"; transcript_id "TCONS_00012847"; exon_number "1"; oId "NR_002795"; linc_name "linc-EVX1-2"; tss_id "TSS9712"; class_code "."; gene_name "linc-EVX1-2";
chr7	hg19_refGene	exon	27228220	27228912	.	+	.	gene_id "XLOC_006025"; transcript_id "TCONS_00012847"; exon_number "2"; oId "NR_002795"; linc_name "linc-EVX1-2"; tss_id "TSS9712"; class_code "."; gene_name "linc-EVX1-2";
chr7	ENSEMBL	exon	27227438	27227639	.	+	.	gene_id "XLOC_006025"; transcript_id "TCONS_00012982"; exon_number "1"; oId "ENST00000432019"; linc_name "linc-EVX1-2"; tss_id "TSS9713"; class_code "."; gene_name "linc-EVX1-2";
chr7	ENSEMBL	exon	27228220	27228839	.	+	.	gene_id "XLOC_006025"; transcript_id "TCONS_00012982"; exon_number "2"; oId "ENST00000432019"; linc_name "linc-EVX1-2"; tss_id "TSS9713"; class_code "."; gene_name "linc-EVX1-2";
chr8	scripture	exon	128867394	128867565	.	+	.	gene_id "XLOC_006922"; transcript_id "TCONS_00015354"; exon_number "1"; oId "TCONS_00041554"; linc_name "linc-EFR3A-7"; tss_id "TSS11127"; class_code "u"; gene_name "linc-EFR3A-7";
chr8	scripture	exon	128902835	128903244	.	+	.	gene_id "XLOC_006922"; transcript_id "TCONS_00015354"; exon_number "2"; oId "TCONS_00041554"; linc_name "linc-EFR3A-7"; tss_id "TSS11127"; class_code "u"; gene_name "linc-EFR3A-7";
chr8	scripture	exon	128944299	128944934	.	+	.	gene_id "XLOC_006922"; transcript_id "TCONS_00015354"; exon_number "3"; oId "TCONS_00041554"; linc_name "linc-EFR3A-7"; tss_id "TSS11127"; class_code "u"; gene_name "linc-EFR3A-7";
chr8	scripture	exon	128867394	128867565	.	+	.	gene_id "XLOC_006922"; transcript_id "TCONS_00015353"; exon_number "1"; oId "TCONS_00041553"; linc_name "linc-EFR3A-7"; tss_id "TSS11127"; class_code "u"; gene_name "linc-EFR3A-7";
chr8	scripture	exon	128902835	128903244	.	+	.	gene_id "XLOC_006922"; transcript_id "TCONS_00015353"; exon_number "2"; oId "TCONS_00041553"; linc_name "linc-EFR3A-7"; tss_id "TSS11127"; class_code "u"; gene_name "linc-EFR3A-7";
chr8	scripture	exon	128944711	128944934	.	+	.	gene_id "XLOC_006922"; transcript_id "TCONS_00015353"; exon_number "3"; oId "TCONS_00041553"; linc_name "linc-EFR3A-7"; tss_id "TSS11127"; class_code "u"; gene_name "linc-EFR3A-7";
chr4	scripture	exon	43342430	43342463	.	+	.	gene_id "XLOC_003526"; transcript_id "TCONS_00008780"; exon_number "1"; oId "TCONS_00035960"; linc_name "linc-GUF1-3"; tss_id "TSS5649"; class_code "u"; gene_name "linc-GUF1-3";
chr4	scripture	exon	43342836	43343058	.	+	.	gene_id "XLOC_003526"; transcript_id "TCONS_00008780"; exon_number "2"; oId "TCONS_00035960"; linc_name "linc-GUF1-3"; tss_id "TSS5649"; class_code "u"; gene_name "linc-GUF1-3";
chr4	Cufflinks	exon	43342832	43342965	.	+	.	gene_id "XLOC_003526"; transcript_id "TCONS_00008059"; exon_number "1"; oId "TCONS_00010162"; linc_name "linc-GUF1-3"; tss_id "TSS5650"; class_code "u"; gene_name "linc-GUF1-3";
chr4	Cufflinks	exon	43344198	43344270	.	+	.	gene_id "XLOC_003526"; transcript_id "TCONS_00008059"; exon_number "2"; oId "TCONS_00010162"; linc_name "linc-GUF1-3"; tss_id "TSS5650"; class_code "u"; gene_name "linc-GUF1-3";
chr4	Cufflinks	exon	43344610	43345042	.	+	.	gene_id "XLOC_003526"; transcript_id "TCONS_00008059"; exon_number "3"; oId "TCONS_00010162"; linc_name "linc-GUF1-3"; tss_id "TSS5650"; class_code "u"; gene_name "linc-GUF1-3";
chr4	Cufflinks	exon	43347395	43347514	.	+	.	gene_id "XLOC_003526"; transcript_id "TCONS_00008059"; exon_number "4"; oId "TCONS_00010162"; linc_name "linc-GUF1-3"; tss_id "TSS5650"; class_code "u"; gene_name "linc-GUF1-3";
chr4	HAVANA	exon	43342892	43342965	.	+	.	gene_id "XLOC_003526"; transcript_id "TCONS_00007523"; exon_number "1"; oId "ENST00000507388"; linc_name "linc-GUF1-3"; tss_id "TSS5650"; class_code "u"; gene_name "linc-GUF1-3";
chr4	HAVANA	exon	43344198	43344270	.	+	.	gene_id "XLOC_003526"; transcript_id "TCONS_00007523"; exon_number "2"; oId "ENST00000507388"; linc_name "linc-GUF1-3"; tss_id "TSS5650"; class_code "u"; gene_name "linc-GUF1-3";
chr4	HAVANA	exon	43344610	43344691	.	+	.	gene_id "XLOC_003526"; transcript_id "TCONS_00007523"; exon_number "3"; oId "ENST00000507388"; linc_name "linc-GUF1-3"; tss_id "TSS5650"; class_code "u"; gene_name "linc-GUF1-3";
chr4	HAVANA	exon	43344842	43345042	.	+	.	gene_id "XLOC_003526"; transcript_id "TCONS_00007523"; exon_number "4"; oId "ENST00000507388"; linc_name "linc-GUF1-3"; tss_id "TSS5650"; class_code "u"; gene_name "linc-GUF1-3";
chr4	HAVANA	exon	43347395	43347617	.	+	.	gene_id "XLOC_003526"; transcript_id "TCONS_00007523"; exon_number "5"; oId "ENST00000507388"; linc_name "linc-GUF1-3"; tss_id "TSS5650"; class_code "u"; gene_name "linc-GUF1-3";
chr17	noncoding	exon	37081421	37082144	.	+	.	gene_id "XLOC_012187"; transcript_id "TCONS_00025119"; exon_number "1"; oId "ucscTCONS_00029128"; linc_name "linc-RPL19-3"; tss_id "TSS19073"; class_code "."; gene_name "linc-RPL19-3";
chr17	noncoding	exon	37082670	37084310	.	+	.	gene_id "XLOC_012187"; transcript_id "TCONS_00025119"; exon_number "2"; oId "ucscTCONS_00029128"; linc_name "linc-RPL19-3"; tss_id "TSS19073"; class_code "."; gene_name "linc-RPL19-3";
chr17	Cufflinks	exon	37081562	37081579	.	+	.	gene_id "XLOC_012187"; transcript_id "TCONS_00025371"; exon_number "1"; oId "TCONS_00005471"; linc_name "linc-RPL19-3"; tss_id "TSS19074"; class_code "u"; gene_name "linc-RPL19-3";
chr17	Cufflinks	exon	37082025	37082144	.	+	.	gene_id "XLOC_012187"; transcript_id "TCONS_00025371"; exon_number "2"; oId "TCONS_00005471"; linc_name "linc-RPL19-3"; tss_id "TSS19074"; class_code "u"; gene_name "linc-RPL19-3";
chr17	Cufflinks	exon	37082670	37085635	.	+	.	gene_id "XLOC_012187"; transcript_id "TCONS_00025371"; exon_number "3"; oId "TCONS_00005471"; linc_name "linc-RPL19-3"; tss_id "TSS19074"; class_code "u"; gene_name "linc-RPL19-3";
chr15	hg19_refGene	exon	25361692	25362662	.	+	.	gene_id "XLOC_011185"; transcript_id "TCONS_00023184"; exon_number "1"; oId "NR_023915"; linc_name "linc-GABRA5-5"; tss_id "TSS17509"; class_code "."; gene_name "linc-GABRA5-5";
chr15	hg19_refGene	exon	25363415	25363529	.	+	.	gene_id "XLOC_011185"; transcript_id "TCONS_00023184"; exon_number "2"; oId "NR_023915"; linc_name "linc-GABRA5-5"; tss_id "TSS17509"; class_code "."; gene_name "linc-GABRA5-5";
chr15	hg19_refGene	exon	25364212	25367621	.	+	.	gene_id "XLOC_011185"; transcript_id "TCONS_00023184"; exon_number "3"; oId "NR_023915"; linc_name "linc-GABRA5-5"; tss_id "TSS17509"; class_code "."; gene_name "linc-GABRA5-5";
chr15	Cufflinks	exon	25362275	25362662	.	+	.	gene_id "XLOC_011185"; transcript_id "TCONS_00023320"; exon_number "1"; oId "TCONS_00004311"; linc_name "linc-GABRA5-5"; tss_id "TSS17510"; class_code "u"; gene_name "linc-GABRA5-5";
chr15	Cufflinks	exon	25363418	25363529	.	+	.	gene_id "XLOC_011185"; transcript_id "TCONS_00023320"; exon_number "2"; oId "TCONS_00004311"; linc_name "linc-GABRA5-5"; tss_id "TSS17510"; class_code "u"; gene_name "linc-GABRA5-5";
chr15	Cufflinks	exon	25364212	25366068	.	+	.	gene_id "XLOC_011185"; transcript_id "TCONS_00023320"; exon_number "3"; oId "TCONS_00004311"; linc_name "linc-GABRA5-5"; tss_id "TSS17510"; class_code "u"; gene_name "linc-GABRA5-5";
chr12	Cufflinks	exon	58325133	58325520	.	-	.	gene_id "XLOC_010102"; transcript_id "TCONS_00020810"; exon_number "1"; oId "TCONS_00003100"; linc_name "linc-CTDSP2-1"; tss_id "TSS15862"; class_code "u"; gene_name "linc-CTDSP2-1";
chr12	Cufflinks	exon	58329622	58330391	.	-	.	gene_id "XLOC_010102"; transcript_id "TCONS_00020810"; exon_number "2"; oId "TCONS_00003100"; linc_name "linc-CTDSP2-1"; tss_id "TSS15862"; class_code "u"; gene_name "linc-CTDSP2-1";
chr12	Cufflinks	exon	58325283	58325520	.	-	.	gene_id "XLOC_010102"; transcript_id "TCONS_00020811"; exon_number "1"; oId "TCONS_00003102"; linc_name "linc-CTDSP2-1"; tss_id "TSS15863"; class_code "u"; gene_name "linc-CTDSP2-1";
chr12	Cufflinks	exon	58329253	58329336	.	-	.	gene_id "XLOC_010102"; transcript_id "TCONS_00020811"; exon_number "2"; oId "TCONS_00003102"; linc_name "linc-CTDSP2-1"; tss_id "TSS15863"; class_code "u"; gene_name "linc-CTDSP2-1";
chr12	Cufflinks	exon	58329834	58329846	.	-	.	gene_id "XLOC_010102"; transcript_id "TCONS_00020811"; exon_number "3"; oId "TCONS_00003102"; linc_name "linc-CTDSP2-1"; tss_id "TSS15863"; class_code "u"; gene_name "linc-CTDSP2-1";
chr12	noncoding	exon	58325308	58325520	.	-	.	gene_id "XLOC_010102"; transcript_id "TCONS_00020209"; exon_number "1"; oId "ucscTCONS_00017785"; linc_name "linc-CTDSP2-1"; tss_id "TSS15863"; class_code "."; gene_name "linc-CTDSP2-1";
chr12	noncoding	exon	58329253	58329336	.	-	.	gene_id "XLOC_010102"; transcript_id "TCONS_00020209"; exon_number "2"; oId "ucscTCONS_00017785"; linc_name "linc-CTDSP2-1"; tss_id "TSS15863"; class_code "."; gene_name "linc-CTDSP2-1";
chr12	noncoding	exon	58329622	58329847	.	-	.	gene_id "XLOC_010102"; transcript_id "TCONS_00020209"; exon_number "3"; oId "ucscTCONS_00017785"; linc_name "linc-CTDSP2-1"; tss_id "TSS15863"; class_code "."; gene_name "linc-CTDSP2-1";
chr12	Cufflinks	exon	58325330	58325520	.	-	.	gene_id "XLOC_010102"; transcript_id "TCONS_00020812"; exon_number "1"; oId "TCONS_00003103"; linc_name "linc-CTDSP2-1"; tss_id "TSS15863"; class_code "u"; gene_name "linc-CTDSP2-1";
chr12	Cufflinks	exon	58329253	58329338	.	-	.	gene_id "XLOC_010102"; transcript_id "TCONS_00020812"; exon_number "2"; oId "TCONS_00003103"; linc_name "linc-CTDSP2-1"; tss_id "TSS15863"; class_code "u"; gene_name "linc-CTDSP2-1";
chr12	Cufflinks	exon	58329624	58329929	.	-	.	gene_id "XLOC_010102"; transcript_id "TCONS_00020812"; exon_number "3"; oId "TCONS_00003103"; linc_name "linc-CTDSP2-1"; tss_id "TSS15863"; class_code "u"; gene_name "linc-CTDSP2-1";
chr12	Cufflinks	exon	58326397	58326402	.	-	.	gene_id "XLOC_010102"; transcript_id "TCONS_00020813"; exon_number "1"; oId "TCONS_00003104"; linc_name "linc-CTDSP2-1"; tss_id "TSS15863"; class_code "u"; gene_name "linc-CTDSP2-1";
chr12	Cufflinks	exon	58329253	58329336	.	-	.	gene_id "XLOC_010102"; transcript_id "TCONS_00020813"; exon_number "2"; oId "TCONS_00003104"; linc_name "linc-CTDSP2-1"; tss_id "TSS15863"; class_code "u"; gene_name "linc-CTDSP2-1";
chr12	Cufflinks	exon	58329622	58329950	.	-	.	gene_id "XLOC_010102"; transcript_id "TCONS_00020813"; exon_number "3"; oId "TCONS_00003104"; linc_name "linc-CTDSP2-1"; tss_id "TSS15863"; class_code "u"; gene_name "linc-CTDSP2-1";
chr9	hg19_refGene	exon	123555775	123556200	.	+	.	gene_id "XLOC_007549"; transcript_id "TCONS_00015557"; exon_number "1"; oId "NR_027442"; linc_name "linc-CEP110-2"; tss_id "TSS12034"; class_code "."; gene_name "linc-CEP110-2";
chr9	hg19_refGene	exon	123560853	123561009	.	+	.	gene_id "XLOC_007549"; transcript_id "TCONS_00015557"; exon_number "2"; oId "NR_027442"; linc_name "linc-CEP110-2"; tss_id "TSS12034"; class_code "."; gene_name "linc-CEP110-2";
chr9	scripture	exon	123555791	123556200	.	+	.	gene_id "XLOC_007549"; transcript_id "TCONS_00016681"; exon_number "1"; oId "TCONS_00042314"; linc_name "linc-CEP110-2"; tss_id "TSS12034"; class_code "u"; gene_name "linc-CEP110-2";
chr9	scripture	exon	123559045	123559050	.	+	.	gene_id "XLOC_007549"; transcript_id "TCONS_00016681"; exon_number "2"; oId "TCONS_00042314"; linc_name "linc-CEP110-2"; tss_id "TSS12034"; class_code "u"; gene_name "linc-CEP110-2";
chr16	Cufflinks	exon	86508051	86510805	.	-	.	gene_id "XLOC_012046"; transcript_id "TCONS_00024768"; exon_number "1"; oId "TCONS_00005327"; linc_name "linc-COX4NB-9"; tss_id "TSS18844"; class_code "u"; gene_name "linc-COX4NB-9";
chr16	Cufflinks	exon	86523870	86524119	.	-	.	gene_id "XLOC_012046"; transcript_id "TCONS_00024768"; exon_number "2"; oId "TCONS_00005327"; linc_name "linc-COX4NB-9"; tss_id "TSS18844"; class_code "u"; gene_name "linc-COX4NB-9";
chr16	Cufflinks	exon	86524459	86524610	.	-	.	gene_id "XLOC_012046"; transcript_id "TCONS_00024768"; exon_number "3"; oId "TCONS_00005327"; linc_name "linc-COX4NB-9"; tss_id "TSS18844"; class_code "u"; gene_name "linc-COX4NB-9";
chr16	Cufflinks	exon	86532030	86532172	.	-	.	gene_id "XLOC_012046"; transcript_id "TCONS_00024768"; exon_number "4"; oId "TCONS_00005327"; linc_name "linc-COX4NB-9"; tss_id "TSS18844"; class_code "u"; gene_name "linc-COX4NB-9";
chr16	hg19_refGene	exon	86508131	86510805	.	-	.	gene_id "XLOC_012046"; transcript_id "TCONS_00024240"; exon_number "1"; oId "NR_033925"; linc_name "linc-COX4NB-9"; tss_id "TSS18845"; class_code "."; gene_name "linc-COX4NB-9";
chr16	hg19_refGene	exon	86511492	86511657	.	-	.	gene_id "XLOC_012046"; transcript_id "TCONS_00024240"; exon_number "2"; oId "NR_033925"; linc_name "linc-COX4NB-9"; tss_id "TSS18845"; class_code "."; gene_name "linc-COX4NB-9";
chr16	hg19_refGene	exon	86512311	86512362	.	-	.	gene_id "XLOC_012046"; transcript_id "TCONS_00024240"; exon_number "3"; oId "NR_033925"; linc_name "linc-COX4NB-9"; tss_id "TSS18845"; class_code "."; gene_name "linc-COX4NB-9";
chr16	hg19_refGene	exon	86542261	86542466	.	-	.	gene_id "XLOC_012046"; transcript_id "TCONS_00024240"; exon_number "4"; oId "NR_033925"; linc_name "linc-COX4NB-9"; tss_id "TSS18845"; class_code "."; gene_name "linc-COX4NB-9";
chr16	Cufflinks	exon	86508145	86509630	.	-	.	gene_id "XLOC_012046"; transcript_id "TCONS_00024769"; exon_number "1"; oId "TCONS_00005328"; linc_name "linc-COX4NB-9"; tss_id "TSS18846"; class_code "u"; gene_name "linc-COX4NB-9";
chr16	Cufflinks	exon	86510262	86510805	.	-	.	gene_id "XLOC_012046"; transcript_id "TCONS_00024769"; exon_number "2"; oId "TCONS_00005328"; linc_name "linc-COX4NB-9"; tss_id "TSS18846"; class_code "u"; gene_name "linc-COX4NB-9";
chr16	Cufflinks	exon	86511492	86511599	.	-	.	gene_id "XLOC_012046"; transcript_id "TCONS_00024769"; exon_number "3"; oId "TCONS_00005328"; linc_name "linc-COX4NB-9"; tss_id "TSS18846"; class_code "u"; gene_name "linc-COX4NB-9";
chr16	Cufflinks	exon	86510319	86510805	.	-	.	gene_id "XLOC_012046"; transcript_id "TCONS_00024770"; exon_number "1"; oId "TCONS_00005329"; linc_name "linc-COX4NB-9"; tss_id "TSS18847"; class_code "u"; gene_name "linc-COX4NB-9";
chr16	Cufflinks	exon	86542261	86542319	.	-	.	gene_id "XLOC_012046"; transcript_id "TCONS_00024770"; exon_number "2"; oId "TCONS_00005329"; linc_name "linc-COX4NB-9"; tss_id "TSS18847"; class_code "u"; gene_name "linc-COX4NB-9";
chr16	hg19_refGene	exon	86521271	86523338	.	-	.	gene_id "XLOC_012046"; transcript_id "TCONS_00024241"; exon_number "1"; oId "NR_036444"; linc_name "linc-COX4NB-9"; tss_id "TSS18845"; class_code "."; gene_name "linc-COX4NB-9";
chr16	hg19_refGene	exon	86523870	86524119	.	-	.	gene_id "XLOC_012046"; transcript_id "TCONS_00024241"; exon_number "2"; oId "NR_036444"; linc_name "linc-COX4NB-9"; tss_id "TSS18845"; class_code "."; gene_name "linc-COX4NB-9";
chr16	hg19_refGene	exon	86524459	86524610	.	-	.	gene_id "XLOC_012046"; transcript_id "TCONS_00024241"; exon_number "3"; oId "NR_036444"; linc_name "linc-COX4NB-9"; tss_id "TSS18845"; class_code "."; gene_name "linc-COX4NB-9";
chr16	hg19_refGene	exon	86542261	86542466	.	-	.	gene_id "XLOC_012046"; transcript_id "TCONS_00024241"; exon_number "4"; oId "NR_036444"; linc_name "linc-COX4NB-9"; tss_id "TSS18845"; class_code "."; gene_name "linc-COX4NB-9";
chr16	Cufflinks	exon	86521316	86523338	.	-	.	gene_id "XLOC_012046"; transcript_id "TCONS_00024771"; exon_number "1"; oId "TCONS_00005330"; linc_name "linc-COX4NB-9"; tss_id "TSS18844"; class_code "u"; gene_name "linc-COX4NB-9";
chr16	Cufflinks	exon	86523870	86524119	.	-	.	gene_id "XLOC_012046"; transcript_id "TCONS_00024771"; exon_number "2"; oId "TCONS_00005330"; linc_name "linc-COX4NB-9"; tss_id "TSS18844"; class_code "u"; gene_name "linc-COX4NB-9";
chr16	Cufflinks	exon	86524459	86524610	.	-	.	gene_id "XLOC_012046"; transcript_id "TCONS_00024771"; exon_number "3"; oId "TCONS_00005330"; linc_name "linc-COX4NB-9"; tss_id "TSS18844"; class_code "u"; gene_name "linc-COX4NB-9";
chr16	Cufflinks	exon	86532030	86532172	.	-	.	gene_id "XLOC_012046"; transcript_id "TCONS_00024771"; exon_number "4"; oId "TCONS_00005330"; linc_name "linc-COX4NB-9"; tss_id "TSS18844"; class_code "u"; gene_name "linc-COX4NB-9";
chr16	Cufflinks	exon	86521319	86524610	.	-	.	gene_id "XLOC_012046"; transcript_id "TCONS_00024772"; exon_number "1"; oId "TCONS_00005331"; linc_name "linc-COX4NB-9"; tss_id "TSS18844"; class_code "u"; gene_name "linc-COX4NB-9";
chr16	Cufflinks	exon	86532030	86532116	.	-	.	gene_id "XLOC_012046"; transcript_id "TCONS_00024772"; exon_number "2"; oId "TCONS_00005331"; linc_name "linc-COX4NB-9"; tss_id "TSS18844"; class_code "u"; gene_name "linc-COX4NB-9";
chr16	ENSEMBL	exon	86521324	86524119	.	-	.	gene_id "XLOC_012046"; transcript_id "TCONS_00024307"; exon_number "1"; oId "ENST00000499142"; linc_name "linc-COX4NB-9"; tss_id "TSS18848"; class_code "."; gene_name "linc-COX4NB-9";
chr16	ENSEMBL	exon	86524459	86524485	.	-	.	gene_id "XLOC_012046"; transcript_id "TCONS_00024307"; exon_number "2"; oId "ENST00000499142"; linc_name "linc-COX4NB-9"; tss_id "TSS18848"; class_code "."; gene_name "linc-COX4NB-9";
chr15	scripture	exon	77578760	77578846	.	-	.	gene_id "XLOC_011535"; transcript_id "TCONS_00024173"; exon_number "1"; oId "TCONS_00016221"; linc_name "linc-PEAK1-1"; tss_id "TSS18090"; class_code "u"; gene_name "linc-PEAK1";
chr15	scripture	exon	77712348	77712556	.	-	.	gene_id "XLOC_011535"; transcript_id "TCONS_00024173"; exon_number "2"; oId "TCONS_00016221"; linc_name "linc-PEAK1-1"; tss_id "TSS18090"; class_code "u"; gene_name "linc-PEAK1";
chr15	Cufflinks	exon	77578764	77578846	.	-	.	gene_id "XLOC_011535"; transcript_id "TCONS_00023744"; exon_number "1"; oId "TCONS_00004745"; linc_name "linc-PEAK1-1"; tss_id "TSS18090"; class_code "."; gene_name "linc-PEAK1";
chr15	Cufflinks	exon	77657505	77657567	.	-	.	gene_id "XLOC_011535"; transcript_id "TCONS_00023744"; exon_number "2"; oId "TCONS_00004745"; linc_name "linc-PEAK1-1"; tss_id "TSS18090"; class_code "."; gene_name "linc-PEAK1";
chr15	Cufflinks	exon	77712348	77712518	.	-	.	gene_id "XLOC_011535"; transcript_id "TCONS_00023744"; exon_number "3"; oId "TCONS_00004745"; linc_name "linc-PEAK1-1"; tss_id "TSS18090"; class_code "."; gene_name "linc-PEAK1";
chr15	scripture	exon	77638925	77638953	.	-	.	gene_id "XLOC_011535"; transcript_id "TCONS_00024174"; exon_number "1"; oId "TCONS_00016222"; linc_name "linc-PEAK1-1"; tss_id "TSS18090"; class_code "u"; gene_name "linc-PEAK1";
chr15	scripture	exon	77657505	77657567	.	-	.	gene_id "XLOC_011535"; transcript_id "TCONS_00024174"; exon_number "2"; oId "TCONS_00016222"; linc_name "linc-PEAK1-1"; tss_id "TSS18090"; class_code "u"; gene_name "linc-PEAK1";
chr15	scripture	exon	77712348	77712543	.	-	.	gene_id "XLOC_011535"; transcript_id "TCONS_00024174"; exon_number "3"; oId "TCONS_00016222"; linc_name "linc-PEAK1-1"; tss_id "TSS18090"; class_code "u"; gene_name "linc-PEAK1";
chr15	scripture	exon	77649433	77649441	.	-	.	gene_id "XLOC_011535"; transcript_id "TCONS_00024175"; exon_number "1"; oId "TCONS_00016223"; linc_name "linc-PEAK1-1"; tss_id "TSS18090"; class_code "u"; gene_name "linc-PEAK1";
chr15	scripture	exon	77657505	77657567	.	-	.	gene_id "XLOC_011535"; transcript_id "TCONS_00024175"; exon_number "2"; oId "TCONS_00016223"; linc_name "linc-PEAK1-1"; tss_id "TSS18090"; class_code "u"; gene_name "linc-PEAK1";
chr15	scripture	exon	77712348	77712530	.	-	.	gene_id "XLOC_011535"; transcript_id "TCONS_00024175"; exon_number "3"; oId "TCONS_00016223"; linc_name "linc-PEAK1-1"; tss_id "TSS18090"; class_code "u"; gene_name "linc-PEAK1";
chr15	scripture	exon	77653751	77653773	.	-	.	gene_id "XLOC_011535"; transcript_id "TCONS_00024176"; exon_number "1"; oId "TCONS_00016224"; linc_name "linc-PEAK1-1"; tss_id "TSS18090"; class_code "u"; gene_name "linc-PEAK1";
chr15	scripture	exon	77657505	77657567	.	-	.	gene_id "XLOC_011535"; transcript_id "TCONS_00024176"; exon_number "2"; oId "TCONS_00016224"; linc_name "linc-PEAK1-1"; tss_id "TSS18090"; class_code "u"; gene_name "linc-PEAK1";
chr15	scripture	exon	77712348	77712525	.	-	.	gene_id "XLOC_011535"; transcript_id "TCONS_00024176"; exon_number "3"; oId "TCONS_00016224"; linc_name "linc-PEAK1-1"; tss_id "TSS18090"; class_code "u"; gene_name "linc-PEAK1";
chr17	HAVANA	exon	70017992	70018120	.	-	.	gene_id "XLOC_012564"; transcript_id "TCONS_00025247"; exon_number "1"; oId "ENST00000430908"; linc_name "linc-ABCA5-7"; tss_id "TSS19645"; class_code "u"; gene_name "linc-ABCA5-7";
chr17	HAVANA	exon	70020294	70020445	.	-	.	gene_id "XLOC_012564"; transcript_id "TCONS_00025247"; exon_number "2"; oId "ENST00000430908"; linc_name "linc-ABCA5-7"; tss_id "TSS19645"; class_code "u"; gene_name "linc-ABCA5-7";
chr17	HAVANA	exon	70022039	70022138	.	-	.	gene_id "XLOC_012564"; transcript_id "TCONS_00025247"; exon_number "3"; oId "ENST00000430908"; linc_name "linc-ABCA5-7"; tss_id "TSS19645"; class_code "u"; gene_name "linc-ABCA5-7";
chr17	scripture	exon	70017994	70018120	.	-	.	gene_id "XLOC_012564"; transcript_id "TCONS_00026151"; exon_number "1"; oId "TCONS_00019538"; linc_name "linc-ABCA5-7"; tss_id "TSS19646"; class_code "u"; gene_name "linc-ABCA5-7";
chr17	scripture	exon	70020294	70020445	.	-	.	gene_id "XLOC_012564"; transcript_id "TCONS_00026151"; exon_number "2"; oId "TCONS_00019538"; linc_name "linc-ABCA5-7"; tss_id "TSS19646"; class_code "u"; gene_name "linc-ABCA5-7";
chr17	scripture	exon	70022039	70022118	.	-	.	gene_id "XLOC_012564"; transcript_id "TCONS_00026151"; exon_number "3"; oId "TCONS_00019538"; linc_name "linc-ABCA5-7"; tss_id "TSS19646"; class_code "u"; gene_name "linc-ABCA5-7";
chr17	scripture	exon	70030040	70030479	.	-	.	gene_id "XLOC_012564"; transcript_id "TCONS_00026151"; exon_number "4"; oId "TCONS_00019538"; linc_name "linc-ABCA5-7"; tss_id "TSS19646"; class_code "u"; gene_name "linc-ABCA5-7";
chr17	scripture	exon	70033431	70033517	.	-	.	gene_id "XLOC_012564"; transcript_id "TCONS_00026151"; exon_number "5"; oId "TCONS_00019538"; linc_name "linc-ABCA5-7"; tss_id "TSS19646"; class_code "u"; gene_name "linc-ABCA5-7";
chr17	Cufflinks	exon	70022039	70022118	.	-	.	gene_id "XLOC_012564"; transcript_id "TCONS_00025746"; exon_number "1"; oId "TCONS_00005866"; linc_name "linc-ABCA5-7"; tss_id "TSS19647"; class_code "u"; gene_name "linc-ABCA5-7";
chr17	Cufflinks	exon	70030040	70032010	.	-	.	gene_id "XLOC_012564"; transcript_id "TCONS_00025746"; exon_number "2"; oId "TCONS_00005866"; linc_name "linc-ABCA5-7"; tss_id "TSS19647"; class_code "u"; gene_name "linc-ABCA5-7";
chr17	Cufflinks	exon	70027567	70030479	.	-	.	gene_id "XLOC_012564"; transcript_id "TCONS_00025747"; exon_number "1"; oId "TCONS_00005867"; linc_name "linc-ABCA5-7"; tss_id "TSS19648"; class_code "u"; gene_name "linc-ABCA5-7";
chr17	Cufflinks	exon	70033431	70036353	.	-	.	gene_id "XLOC_012564"; transcript_id "TCONS_00025747"; exon_number "2"; oId "TCONS_00005867"; linc_name "linc-ABCA5-7"; tss_id "TSS19648"; class_code "u"; gene_name "linc-ABCA5-7";
chr12	hg19_refGene	exon	10741078	10742144	.	-	.	gene_id "XLOC_010017"; transcript_id "TCONS_00020167"; exon_number "1"; oId "NR_028045"; linc_name "linc-KLRC1-1"; tss_id "TSS15744"; class_code "u"; gene_name "linc-KLRC1";
chr12	hg19_refGene	exon	10744879	10744985	.	-	.	gene_id "XLOC_010017"; transcript_id "TCONS_00020167"; exon_number "2"; oId "NR_028045"; linc_name "linc-KLRC1-1"; tss_id "TSS15744"; class_code "u"; gene_name "linc-KLRC1";
chr12	hg19_refGene	exon	10746380	10746604	.	-	.	gene_id "XLOC_010017"; transcript_id "TCONS_00020167"; exon_number "3"; oId "NR_028045"; linc_name "linc-KLRC1-1"; tss_id "TSS15744"; class_code "u"; gene_name "linc-KLRC1";
chr12	hg19_refGene	exon	10748290	10748526	.	-	.	gene_id "XLOC_010017"; transcript_id "TCONS_00020167"; exon_number "4"; oId "NR_028045"; linc_name "linc-KLRC1-1"; tss_id "TSS15744"; class_code "u"; gene_name "linc-KLRC1";
chr12	hg19_refGene	exon	10749491	10749580	.	-	.	gene_id "XLOC_010017"; transcript_id "TCONS_00020167"; exon_number "5"; oId "NR_028045"; linc_name "linc-KLRC1-1"; tss_id "TSS15744"; class_code "u"; gene_name "linc-KLRC1";
chr12	hg19_refGene	exon	10750642	10750808	.	-	.	gene_id "XLOC_010017"; transcript_id "TCONS_00020167"; exon_number "6"; oId "NR_028045"; linc_name "linc-KLRC1-1"; tss_id "TSS15744"; class_code "u"; gene_name "linc-KLRC1";
chr12	hg19_refGene	exon	10752121	10752434	.	-	.	gene_id "XLOC_010017"; transcript_id "TCONS_00020167"; exon_number "7"; oId "NR_028045"; linc_name "linc-KLRC1-1"; tss_id "TSS15744"; class_code "u"; gene_name "linc-KLRC1";
chr12	scripture	exon	10746547	10746604	.	-	.	gene_id "XLOC_010017"; transcript_id "TCONS_00021290"; exon_number "1"; oId "TCONS_00012122"; linc_name "linc-KLRC1-1"; tss_id "TSS15745"; class_code "u"; gene_name "linc-KLRC1";
chr12	scripture	exon	10750642	10750808	.	-	.	gene_id "XLOC_010017"; transcript_id "TCONS_00021290"; exon_number "2"; oId "TCONS_00012122"; linc_name "linc-KLRC1-1"; tss_id "TSS15745"; class_code "u"; gene_name "linc-KLRC1";
chr12	scripture	exon	10752121	10752178	.	-	.	gene_id "XLOC_010017"; transcript_id "TCONS_00021290"; exon_number "3"; oId "TCONS_00012122"; linc_name "linc-KLRC1-1"; tss_id "TSS15745"; class_code "u"; gene_name "linc-KLRC1";
chr7	scripture	exon	106264518	106264703	.	+	.	gene_id "XLOC_006198"; transcript_id "TCONS_00014189"; exon_number "1"; oId "TCONS_00040028"; linc_name "linc-PIK3CG-3"; tss_id "TSS9992"; class_code "u"; gene_name "linc-PIK3CG-3";
chr7	scripture	exon	106266159	106266262	.	+	.	gene_id "XLOC_006198"; transcript_id "TCONS_00014189"; exon_number "2"; oId "TCONS_00040028"; linc_name "linc-PIK3CG-3"; tss_id "TSS9992"; class_code "u"; gene_name "linc-PIK3CG-3";
chr7	scripture	exon	106266387	106266588	.	+	.	gene_id "XLOC_006198"; transcript_id "TCONS_00014189"; exon_number "3"; oId "TCONS_00040028"; linc_name "linc-PIK3CG-3"; tss_id "TSS9992"; class_code "u"; gene_name "linc-PIK3CG-3";
chr7	scripture	exon	106266865	106267016	.	+	.	gene_id "XLOC_006198"; transcript_id "TCONS_00014189"; exon_number "4"; oId "TCONS_00040028"; linc_name "linc-PIK3CG-3"; tss_id "TSS9992"; class_code "u"; gene_name "linc-PIK3CG-3";
chr7	scripture	exon	106268696	106269142	.	+	.	gene_id "XLOC_006198"; transcript_id "TCONS_00014189"; exon_number "5"; oId "TCONS_00040028"; linc_name "linc-PIK3CG-3"; tss_id "TSS9992"; class_code "u"; gene_name "linc-PIK3CG-3";
chr21	Cufflinks	exon	44299768	44299831	.	+	.	gene_id "XLOC_013957"; transcript_id "TCONS_00029037"; exon_number "1"; oId "TCONS_00008665"; linc_name "linc-NDUFV3-1"; tss_id "TSS21776"; class_code "."; gene_name "linc-NDUFV3-1";
chr21	Cufflinks	exon	44303716	44303945	.	+	.	gene_id "XLOC_013957"; transcript_id "TCONS_00029037"; exon_number "2"; oId "TCONS_00008665"; linc_name "linc-NDUFV3-1"; tss_id "TSS21776"; class_code "."; gene_name "linc-NDUFV3-1";
chr21	Cufflinks	exon	44299781	44299865	.	+	.	gene_id "XLOC_013957"; transcript_id "TCONS_00029038"; exon_number "1"; oId "TCONS_00008666"; linc_name "linc-NDUFV3-1"; tss_id "TSS21776"; class_code "."; gene_name "linc-NDUFV3-1";
chr21	Cufflinks	exon	44303716	44303934	.	+	.	gene_id "XLOC_013957"; transcript_id "TCONS_00029038"; exon_number "2"; oId "TCONS_00008666"; linc_name "linc-NDUFV3-1"; tss_id "TSS21776"; class_code "."; gene_name "linc-NDUFV3-1";
chr21	Cufflinks	exon	44299787	44299975	.	+	.	gene_id "XLOC_013957"; transcript_id "TCONS_00029039"; exon_number "1"; oId "TCONS_00008667"; linc_name "linc-NDUFV3-1"; tss_id "TSS21776"; class_code "."; gene_name "linc-NDUFV3-1";
chr21	Cufflinks	exon	44303716	44303917	.	+	.	gene_id "XLOC_013957"; transcript_id "TCONS_00029039"; exon_number "2"; oId "TCONS_00008667"; linc_name "linc-NDUFV3-1"; tss_id "TSS21776"; class_code "."; gene_name "linc-NDUFV3-1";
chr21	scripture	exon	44299989	44300058	.	+	.	gene_id "XLOC_013957"; transcript_id "TCONS_00029230"; exon_number "1"; oId "TCONS_00025688"; linc_name "linc-NDUFV3-1"; tss_id "TSS21777"; class_code "u"; gene_name "linc-NDUFV3-1";
chr21	scripture	exon	44303716	44303944	.	+	.	gene_id "XLOC_013957"; transcript_id "TCONS_00029230"; exon_number "2"; oId "TCONS_00025688"; linc_name "linc-NDUFV3-1"; tss_id "TSS21777"; class_code "u"; gene_name "linc-NDUFV3-1";
chr13	Cufflinks	exon	114567162	114567268	.	+	.	gene_id "XLOC_010514"; transcript_id "TCONS_00021917"; exon_number "1"; oId "TCONS_00003546"; linc_name "linc-CDC16-5"; tss_id "TSS16462"; class_code "."; gene_name "linc-CDC16-5";
chr13	Cufflinks	exon	114567983	114569650	.	+	.	gene_id "XLOC_010514"; transcript_id "TCONS_00021917"; exon_number "2"; oId "TCONS_00003546"; linc_name "linc-CDC16-5"; tss_id "TSS16462"; class_code "."; gene_name "linc-CDC16-5";
chr13	Cufflinks	exon	114567182	114567268	.	+	.	gene_id "XLOC_010514"; transcript_id "TCONS_00021918"; exon_number "1"; oId "TCONS_00003547"; linc_name "linc-CDC16-5"; tss_id "TSS16462"; class_code "u"; gene_name "linc-CDC16-5";
chr13	Cufflinks	exon	114567983	114568706	.	+	.	gene_id "XLOC_010514"; transcript_id "TCONS_00021918"; exon_number "2"; oId "TCONS_00003547"; linc_name "linc-CDC16-5"; tss_id "TSS16462"; class_code "u"; gene_name "linc-CDC16-5";
chr13	Cufflinks	exon	114568810	114569790	.	+	.	gene_id "XLOC_010514"; transcript_id "TCONS_00021918"; exon_number "3"; oId "TCONS_00003547"; linc_name "linc-CDC16-5"; tss_id "TSS16462"; class_code "u"; gene_name "linc-CDC16-5";
chr13	Cufflinks	exon	114567913	114568706	.	+	.	gene_id "XLOC_010514"; transcript_id "TCONS_00021919"; exon_number "1"; oId "TCONS_00003548"; linc_name "linc-CDC16-5"; tss_id "TSS16463"; class_code "u"; gene_name "linc-CDC16-5";
chr13	Cufflinks	exon	114568810	114569536	.	+	.	gene_id "XLOC_010514"; transcript_id "TCONS_00021919"; exon_number "2"; oId "TCONS_00003548"; linc_name "linc-CDC16-5"; tss_id "TSS16463"; class_code "u"; gene_name "linc-CDC16-5";
chr8	Cufflinks	exon	77318799	77319010	.	+	.	gene_id "XLOC_006850"; transcript_id "TCONS_00014767"; exon_number "1"; oId "TCONS_00013573"; linc_name "linc-ZFHX4-1"; tss_id "TSS11014"; class_code "."; gene_name "linc-ZFHX4-1";
chr8	Cufflinks	exon	77345876	77345986	.	+	.	gene_id "XLOC_006850"; transcript_id "TCONS_00014767"; exon_number "2"; oId "TCONS_00013573"; linc_name "linc-ZFHX4-1"; tss_id "TSS11014"; class_code "."; gene_name "linc-ZFHX4-1";
chr8	Cufflinks	exon	77388181	77388287	.	+	.	gene_id "XLOC_006850"; transcript_id "TCONS_00014767"; exon_number "3"; oId "TCONS_00013573"; linc_name "linc-ZFHX4-1"; tss_id "TSS11014"; class_code "."; gene_name "linc-ZFHX4-1";
chr8	Cufflinks	exon	77431035	77431057	.	+	.	gene_id "XLOC_006850"; transcript_id "TCONS_00014767"; exon_number "4"; oId "TCONS_00013573"; linc_name "linc-ZFHX4-1"; tss_id "TSS11014"; class_code "."; gene_name "linc-ZFHX4-1";
chr8	Cufflinks	exon	77318805	77319010	.	+	.	gene_id "XLOC_006850"; transcript_id "TCONS_00014768"; exon_number "1"; oId "TCONS_00013574"; linc_name "linc-ZFHX4-1"; tss_id "TSS11014"; class_code "u"; gene_name "linc-ZFHX4-1";
chr8	Cufflinks	exon	77345876	77345986	.	+	.	gene_id "XLOC_006850"; transcript_id "TCONS_00014768"; exon_number "2"; oId "TCONS_00013574"; linc_name "linc-ZFHX4-1"; tss_id "TSS11014"; class_code "u"; gene_name "linc-ZFHX4-1";
chr8	Cufflinks	exon	77388181	77388331	.	+	.	gene_id "XLOC_006850"; transcript_id "TCONS_00014768"; exon_number "3"; oId "TCONS_00013574"; linc_name "linc-ZFHX4-1"; tss_id "TSS11014"; class_code "u"; gene_name "linc-ZFHX4-1";
chr8	Cufflinks	exon	77422626	77422665	.	+	.	gene_id "XLOC_006850"; transcript_id "TCONS_00014768"; exon_number "4"; oId "TCONS_00013574"; linc_name "linc-ZFHX4-1"; tss_id "TSS11014"; class_code "u"; gene_name "linc-ZFHX4-1";
chr8	Cufflinks	exon	77431043	77431109	.	+	.	gene_id "XLOC_006850"; transcript_id "TCONS_00014769"; exon_number "1"; oId "TCONS_00013575"; linc_name "linc-ZFHX4-1"; tss_id "TSS11015"; class_code "u"; gene_name "linc-ZFHX4-1";
chr8	Cufflinks	exon	77435430	77436562	.	+	.	gene_id "XLOC_006850"; transcript_id "TCONS_00014769"; exon_number "2"; oId "TCONS_00013575"; linc_name "linc-ZFHX4-1"; tss_id "TSS11015"; class_code "u"; gene_name "linc-ZFHX4-1";
chr16	hg19_refGene	exon	70253484	70253698	.	-	.	gene_id "XLOC_011997"; transcript_id "TCONS_00024238"; exon_number "1"; oId "NR_033959"; linc_name "linc-NOB1-1"; tss_id "TSS18757"; class_code "u"; gene_name "linc-NOB1";
chr16	hg19_refGene	exon	70253815	70253894	.	-	.	gene_id "XLOC_011997"; transcript_id "TCONS_00024238"; exon_number "2"; oId "NR_033959"; linc_name "linc-NOB1-1"; tss_id "TSS18757"; class_code "u"; gene_name "linc-NOB1";
chr16	hg19_refGene	exon	70254624	70254783	.	-	.	gene_id "XLOC_011997"; transcript_id "TCONS_00024238"; exon_number "3"; oId "NR_033959"; linc_name "linc-NOB1-1"; tss_id "TSS18757"; class_code "u"; gene_name "linc-NOB1";
chr16	hg19_refGene	exon	70255157	70255304	.	-	.	gene_id "XLOC_011997"; transcript_id "TCONS_00024238"; exon_number "4"; oId "NR_033959"; linc_name "linc-NOB1-1"; tss_id "TSS18757"; class_code "u"; gene_name "linc-NOB1";
chr16	hg19_refGene	exon	70256274	70256383	.	-	.	gene_id "XLOC_011997"; transcript_id "TCONS_00024238"; exon_number "5"; oId "NR_033959"; linc_name "linc-NOB1-1"; tss_id "TSS18757"; class_code "u"; gene_name "linc-NOB1";
chr16	hg19_refGene	exon	70258759	70259936	.	-	.	gene_id "XLOC_011997"; transcript_id "TCONS_00024238"; exon_number "6"; oId "NR_033959"; linc_name "linc-NOB1-1"; tss_id "TSS18757"; class_code "u"; gene_name "linc-NOB1";
chr2	scripture	exon	51559800	51560035	.	-	.	gene_id "XLOC_002094"; transcript_id "TCONS_00005148"; exon_number "1"; oId "TCONS_00022403"; linc_name "linc-NRXN1-5"; tss_id "TSS3339"; class_code "u"; gene_name "linc-NRXN1-5";
chr2	scripture	exon	51560653	51560803	.	-	.	gene_id "XLOC_002094"; transcript_id "TCONS_00005148"; exon_number "2"; oId "TCONS_00022403"; linc_name "linc-NRXN1-5"; tss_id "TSS3339"; class_code "u"; gene_name "linc-NRXN1-5";
chr2	scripture	exon	51569718	51569990	.	-	.	gene_id "XLOC_002094"; transcript_id "TCONS_00005148"; exon_number "3"; oId "TCONS_00022403"; linc_name "linc-NRXN1-5"; tss_id "TSS3339"; class_code "u"; gene_name "linc-NRXN1-5";
chr2	scripture	exon	51559800	51560035	.	-	.	gene_id "XLOC_002094"; transcript_id "TCONS_00005147"; exon_number "1"; oId "TCONS_00022402"; linc_name "linc-NRXN1-5"; tss_id "TSS3339"; class_code "u"; gene_name "linc-NRXN1-5";
chr2	scripture	exon	51560653	51560787	.	-	.	gene_id "XLOC_002094"; transcript_id "TCONS_00005147"; exon_number "2"; oId "TCONS_00022402"; linc_name "linc-NRXN1-5"; tss_id "TSS3339"; class_code "u"; gene_name "linc-NRXN1-5";
chr2	scripture	exon	51569718	51569990	.	-	.	gene_id "XLOC_002094"; transcript_id "TCONS_00005147"; exon_number "3"; oId "TCONS_00022402"; linc_name "linc-NRXN1-5"; tss_id "TSS3339"; class_code "u"; gene_name "linc-NRXN1-5";
chr2	scripture	exon	51560653	51560787	.	-	.	gene_id "XLOC_002094"; transcript_id "TCONS_00005149"; exon_number "1"; oId "TCONS_00022404"; linc_name "linc-NRXN1-5"; tss_id "TSS3340"; class_code "u"; gene_name "linc-NRXN1-5";
chr2	scripture	exon	51569718	51569850	.	-	.	gene_id "XLOC_002094"; transcript_id "TCONS_00005149"; exon_number "2"; oId "TCONS_00022404"; linc_name "linc-NRXN1-5"; tss_id "TSS3340"; class_code "u"; gene_name "linc-NRXN1-5";
chr2	scripture	exon	51571329	51571385	.	-	.	gene_id "XLOC_002094"; transcript_id "TCONS_00005149"; exon_number "3"; oId "TCONS_00022404"; linc_name "linc-NRXN1-5"; tss_id "TSS3340"; class_code "u"; gene_name "linc-NRXN1-5";
chr18	hg19_refGene	exon	109065	109453	.	+	.	gene_id "XLOC_012599"; transcript_id "TCONS_00026176"; exon_number "1"; oId "NR_033770"; linc_name "linc-USP14-2"; tss_id "TSS19712"; class_code "u"; gene_name "linc-USP14-2";
chr18	hg19_refGene	exon	116842	116920	.	+	.	gene_id "XLOC_012599"; transcript_id "TCONS_00026176"; exon_number "2"; oId "NR_033770"; linc_name "linc-USP14-2"; tss_id "TSS19712"; class_code "u"; gene_name "linc-USP14-2";
chr18	hg19_refGene	exon	117043	117304	.	+	.	gene_id "XLOC_012599"; transcript_id "TCONS_00026176"; exon_number "3"; oId "NR_033770"; linc_name "linc-USP14-2"; tss_id "TSS19712"; class_code "u"; gene_name "linc-USP14-2";
chr18	hg19_refGene	exon	118297	118504	.	+	.	gene_id "XLOC_012599"; transcript_id "TCONS_00026176"; exon_number "4"; oId "NR_033770"; linc_name "linc-USP14-2"; tss_id "TSS19712"; class_code "u"; gene_name "linc-USP14-2";
chr18	hg19_refGene	exon	120701	122217	.	+	.	gene_id "XLOC_012599"; transcript_id "TCONS_00026176"; exon_number "5"; oId "NR_033770"; linc_name "linc-USP14-2"; tss_id "TSS19712"; class_code "u"; gene_name "linc-USP14-2";
chr15	hg19_refGene	exon	41576201	41576308	.	+	.	gene_id "XLOC_011226"; transcript_id "TCONS_00023186"; exon_number "1"; oId "NR_026757"; linc_name "linc-NUSAP1-1"; tss_id "TSS17585"; class_code "."; gene_name "linc-NUSAP1";
chr15	hg19_refGene	exon	41577423	41577561	.	+	.	gene_id "XLOC_011226"; transcript_id "TCONS_00023186"; exon_number "2"; oId "NR_026757"; linc_name "linc-NUSAP1-1"; tss_id "TSS17585"; class_code "."; gene_name "linc-NUSAP1";
chr15	hg19_refGene	exon	41578209	41578298	.	+	.	gene_id "XLOC_011226"; transcript_id "TCONS_00023186"; exon_number "3"; oId "NR_026757"; linc_name "linc-NUSAP1-1"; tss_id "TSS17585"; class_code "."; gene_name "linc-NUSAP1";
chr15	hg19_refGene	exon	41590239	41591794	.	+	.	gene_id "XLOC_011226"; transcript_id "TCONS_00023186"; exon_number "4"; oId "NR_026757"; linc_name "linc-NUSAP1-1"; tss_id "TSS17585"; class_code "."; gene_name "linc-NUSAP1";
chr15	Cufflinks	exon	41576202	41576308	.	+	.	gene_id "XLOC_011226"; transcript_id "TCONS_00023381"; exon_number "1"; oId "TCONS_00004377"; linc_name "linc-NUSAP1-1"; tss_id "TSS17585"; class_code "u"; gene_name "linc-NUSAP1";
chr15	Cufflinks	exon	41577423	41577564	.	+	.	gene_id "XLOC_011226"; transcript_id "TCONS_00023381"; exon_number "2"; oId "TCONS_00004377"; linc_name "linc-NUSAP1-1"; tss_id "TSS17585"; class_code "u"; gene_name "linc-NUSAP1";
chr15	Cufflinks	exon	41576212	41576308	.	+	.	gene_id "XLOC_011226"; transcript_id "TCONS_00023382"; exon_number "1"; oId "TCONS_00004378"; linc_name "linc-NUSAP1-1"; tss_id "TSS17585"; class_code "u"; gene_name "linc-NUSAP1";
chr15	Cufflinks	exon	41577423	41577561	.	+	.	gene_id "XLOC_011226"; transcript_id "TCONS_00023382"; exon_number "2"; oId "TCONS_00004378"; linc_name "linc-NUSAP1-1"; tss_id "TSS17585"; class_code "u"; gene_name "linc-NUSAP1";
chr15	Cufflinks	exon	41578209	41578298	.	+	.	gene_id "XLOC_011226"; transcript_id "TCONS_00023382"; exon_number "3"; oId "TCONS_00004378"; linc_name "linc-NUSAP1-1"; tss_id "TSS17585"; class_code "u"; gene_name "linc-NUSAP1";
chr15	Cufflinks	exon	41590239	41590532	.	+	.	gene_id "XLOC_011226"; transcript_id "TCONS_00023382"; exon_number "4"; oId "TCONS_00004378"; linc_name "linc-NUSAP1-1"; tss_id "TSS17585"; class_code "u"; gene_name "linc-NUSAP1";
chr15	Cufflinks	exon	41591874	41598734	.	+	.	gene_id "XLOC_011226"; transcript_id "TCONS_00023382"; exon_number "5"; oId "TCONS_00004378"; linc_name "linc-NUSAP1-1"; tss_id "TSS17585"; class_code "u"; gene_name "linc-NUSAP1";
chr15	Cufflinks	exon	41578132	41578298	.	+	.	gene_id "XLOC_011226"; transcript_id "TCONS_00023383"; exon_number "1"; oId "TCONS_00004379"; linc_name "linc-NUSAP1-1"; tss_id "TSS17586"; class_code "u"; gene_name "linc-NUSAP1";
chr15	Cufflinks	exon	41590239	41598727	.	+	.	gene_id "XLOC_011226"; transcript_id "TCONS_00023383"; exon_number "2"; oId "TCONS_00004379"; linc_name "linc-NUSAP1-1"; tss_id "TSS17586"; class_code "u"; gene_name "linc-NUSAP1";
chr15	Cufflinks	exon	41590067	41590127	.	+	.	gene_id "XLOC_011226"; transcript_id "TCONS_00023384"; exon_number "1"; oId "TCONS_00004380"; linc_name "linc-NUSAP1-1"; tss_id "TSS17587"; class_code "u"; gene_name "linc-NUSAP1";
chr15	Cufflinks	exon	41590239	41598727	.	+	.	gene_id "XLOC_011226"; transcript_id "TCONS_00023384"; exon_number "2"; oId "TCONS_00004380"; linc_name "linc-NUSAP1-1"; tss_id "TSS17587"; class_code "u"; gene_name "linc-NUSAP1";
chr13	Cufflinks	exon	100738209	100738981	.	-	.	gene_id "XLOC_010709"; transcript_id "TCONS_00022099"; exon_number "1"; oId "TCONS_00003740"; linc_name "linc-ZIC5-1"; tss_id "TSS16762"; class_code "."; gene_name "linc-ZIC5";
chr13	Cufflinks	exon	100740887	100741196	.	-	.	gene_id "XLOC_010709"; transcript_id "TCONS_00022099"; exon_number "2"; oId "TCONS_00003740"; linc_name "linc-ZIC5-1"; tss_id "TSS16762"; class_code "."; gene_name "linc-ZIC5";
chr5	Cufflinks	exon	42985140	42985764	.	-	.	gene_id "XLOC_004803"; transcript_id "TCONS_00010320"; exon_number "1"; oId "TCONS_00011433"; linc_name "linc-SEPP1-3"; tss_id "TSS7725"; class_code "."; gene_name "linc-SEPP1-3";
chr5	Cufflinks	exon	42990941	42991008	.	-	.	gene_id "XLOC_004803"; transcript_id "TCONS_00010320"; exon_number "2"; oId "TCONS_00011433"; linc_name "linc-SEPP1-3"; tss_id "TSS7725"; class_code "."; gene_name "linc-SEPP1-3";
chr5	Cufflinks	exon	42991255	42992726	.	-	.	gene_id "XLOC_004803"; transcript_id "TCONS_00010320"; exon_number "3"; oId "TCONS_00011433"; linc_name "linc-SEPP1-3"; tss_id "TSS7725"; class_code "."; gene_name "linc-SEPP1-3";
chr5	scripture	exon	42985502	42985625	.	-	.	gene_id "XLOC_004803"; transcript_id "TCONS_00010926"; exon_number "1"; oId "TCONS_00037933"; linc_name "linc-SEPP1-3"; tss_id "TSS7726"; class_code "u"; gene_name "linc-SEPP1-3";
chr5	scripture	exon	42985708	42985764	.	-	.	gene_id "XLOC_004803"; transcript_id "TCONS_00010926"; exon_number "2"; oId "TCONS_00037933"; linc_name "linc-SEPP1-3"; tss_id "TSS7726"; class_code "u"; gene_name "linc-SEPP1-3";
chr5	scripture	exon	42990941	42991008	.	-	.	gene_id "XLOC_004803"; transcript_id "TCONS_00010926"; exon_number "3"; oId "TCONS_00037933"; linc_name "linc-SEPP1-3"; tss_id "TSS7726"; class_code "u"; gene_name "linc-SEPP1-3";
chr5	scripture	exon	42991255	42993434	.	-	.	gene_id "XLOC_004803"; transcript_id "TCONS_00010926"; exon_number "4"; oId "TCONS_00037933"; linc_name "linc-SEPP1-3"; tss_id "TSS7726"; class_code "u"; gene_name "linc-SEPP1-3";
chr5	noncoding	exon	42985503	42985764	.	-	.	gene_id "XLOC_004803"; transcript_id "TCONS_00009277"; exon_number "1"; oId "ucscTCONS_00056158"; linc_name "linc-SEPP1-3"; tss_id "TSS7726"; class_code "."; gene_name "linc-SEPP1-3";
chr5	noncoding	exon	42990941	42993435	.	-	.	gene_id "XLOC_004803"; transcript_id "TCONS_00009277"; exon_number "2"; oId "ucscTCONS_00056158"; linc_name "linc-SEPP1-3"; tss_id "TSS7726"; class_code "."; gene_name "linc-SEPP1-3";
chr5	Cufflinks	exon	42985555	42985625	.	-	.	gene_id "XLOC_004803"; transcript_id "TCONS_00010321"; exon_number "1"; oId "TCONS_00011435"; linc_name "linc-SEPP1-3"; tss_id "TSS7727"; class_code "."; gene_name "linc-SEPP1-3";
chr5	Cufflinks	exon	42985708	42985764	.	-	.	gene_id "XLOC_004803"; transcript_id "TCONS_00010321"; exon_number "2"; oId "TCONS_00011435"; linc_name "linc-SEPP1-3"; tss_id "TSS7727"; class_code "."; gene_name "linc-SEPP1-3";
chr5	Cufflinks	exon	42990941	42991348	.	-	.	gene_id "XLOC_004803"; transcript_id "TCONS_00010321"; exon_number "3"; oId "TCONS_00011435"; linc_name "linc-SEPP1-3"; tss_id "TSS7727"; class_code "."; gene_name "linc-SEPP1-3";
chr16	Cufflinks	exon	54951851	54953121	.	-	.	gene_id "XLOC_011950"; transcript_id "TCONS_00024662"; exon_number "1"; oId "TCONS_00005218"; linc_name "linc-IRX3-5"; tss_id "TSS18684"; class_code "u"; gene_name "linc-IRX3-5";
chr16	Cufflinks	exon	54954210	54954250	.	-	.	gene_id "XLOC_011950"; transcript_id "TCONS_00024662"; exon_number "2"; oId "TCONS_00005218"; linc_name "linc-IRX3-5"; tss_id "TSS18684"; class_code "u"; gene_name "linc-IRX3-5";
chr16	Cufflinks	exon	54957497	54957562	.	-	.	gene_id "XLOC_011950"; transcript_id "TCONS_00024662"; exon_number "3"; oId "TCONS_00005218"; linc_name "linc-IRX3-5"; tss_id "TSS18684"; class_code "u"; gene_name "linc-IRX3-5";
chr16	Cufflinks	exon	54959013	54959125	.	-	.	gene_id "XLOC_011950"; transcript_id "TCONS_00024662"; exon_number "4"; oId "TCONS_00005218"; linc_name "linc-IRX3-5"; tss_id "TSS18684"; class_code "u"; gene_name "linc-IRX3-5";
chr16	Cufflinks	exon	54962406	54962412	.	-	.	gene_id "XLOC_011950"; transcript_id "TCONS_00024662"; exon_number "5"; oId "TCONS_00005218"; linc_name "linc-IRX3-5"; tss_id "TSS18684"; class_code "u"; gene_name "linc-IRX3-5";
chr16	hg19_refGene	exon	54952778	54953121	.	-	.	gene_id "XLOC_011950"; transcript_id "TCONS_00024235"; exon_number "1"; oId "NR_034106"; linc_name "linc-IRX3-5"; tss_id "TSS18685"; class_code "."; gene_name "linc-IRX3-5";
chr16	hg19_refGene	exon	54954210	54954322	.	-	.	gene_id "XLOC_011950"; transcript_id "TCONS_00024235"; exon_number "2"; oId "NR_034106"; linc_name "linc-IRX3-5"; tss_id "TSS18685"; class_code "."; gene_name "linc-IRX3-5";
chr16	hg19_refGene	exon	54957497	54957562	.	-	.	gene_id "XLOC_011950"; transcript_id "TCONS_00024235"; exon_number "3"; oId "NR_034106"; linc_name "linc-IRX3-5"; tss_id "TSS18685"; class_code "."; gene_name "linc-IRX3-5";
chr16	hg19_refGene	exon	54959013	54959125	.	-	.	gene_id "XLOC_011950"; transcript_id "TCONS_00024235"; exon_number "4"; oId "NR_034106"; linc_name "linc-IRX3-5"; tss_id "TSS18685"; class_code "."; gene_name "linc-IRX3-5";
chr16	hg19_refGene	exon	54962406	54962690	.	-	.	gene_id "XLOC_011950"; transcript_id "TCONS_00024235"; exon_number "5"; oId "NR_034106"; linc_name "linc-IRX3-5"; tss_id "TSS18685"; class_code "."; gene_name "linc-IRX3-5";
chr16	hg19_refGene	exon	54952778	54953121	.	-	.	gene_id "XLOC_011950"; transcript_id "TCONS_00024236"; exon_number "1"; oId "NR_034105"; linc_name "linc-IRX3-5"; tss_id "TSS18686"; class_code "."; gene_name "linc-IRX3-5";
chr16	hg19_refGene	exon	54954210	54954322	.	-	.	gene_id "XLOC_011950"; transcript_id "TCONS_00024236"; exon_number "2"; oId "NR_034105"; linc_name "linc-IRX3-5"; tss_id "TSS18686"; class_code "."; gene_name "linc-IRX3-5";
chr16	hg19_refGene	exon	54957497	54957562	.	-	.	gene_id "XLOC_011950"; transcript_id "TCONS_00024236"; exon_number "3"; oId "NR_034105"; linc_name "linc-IRX3-5"; tss_id "TSS18686"; class_code "."; gene_name "linc-IRX3-5";
chr16	hg19_refGene	exon	54959013	54959125	.	-	.	gene_id "XLOC_011950"; transcript_id "TCONS_00024236"; exon_number "4"; oId "NR_034105"; linc_name "linc-IRX3-5"; tss_id "TSS18686"; class_code "."; gene_name "linc-IRX3-5";
chr16	hg19_refGene	exon	54962682	54963079	.	-	.	gene_id "XLOC_011950"; transcript_id "TCONS_00024236"; exon_number "5"; oId "NR_034105"; linc_name "linc-IRX3-5"; tss_id "TSS18686"; class_code "."; gene_name "linc-IRX3-5";
chr16	noncoding	exon	54952798	54953121	.	-	.	gene_id "XLOC_011950"; transcript_id "TCONS_00024270"; exon_number "1"; oId "ucscTCONS_00027751"; linc_name "linc-IRX3-5"; tss_id "TSS18684"; class_code "."; gene_name "linc-IRX3-5";
chr16	noncoding	exon	54954210	54954239	.	-	.	gene_id "XLOC_011950"; transcript_id "TCONS_00024270"; exon_number "2"; oId "ucscTCONS_00027751"; linc_name "linc-IRX3-5"; tss_id "TSS18684"; class_code "."; gene_name "linc-IRX3-5";
chr16	noncoding	exon	54957497	54957562	.	-	.	gene_id "XLOC_011950"; transcript_id "TCONS_00024270"; exon_number "3"; oId "ucscTCONS_00027751"; linc_name "linc-IRX3-5"; tss_id "TSS18684"; class_code "."; gene_name "linc-IRX3-5";
chr16	noncoding	exon	54959013	54959125	.	-	.	gene_id "XLOC_011950"; transcript_id "TCONS_00024270"; exon_number "4"; oId "ucscTCONS_00027751"; linc_name "linc-IRX3-5"; tss_id "TSS18684"; class_code "."; gene_name "linc-IRX3-5";
chr16	noncoding	exon	54962406	54962463	.	-	.	gene_id "XLOC_011950"; transcript_id "TCONS_00024270"; exon_number "5"; oId "ucscTCONS_00027751"; linc_name "linc-IRX3-5"; tss_id "TSS18684"; class_code "."; gene_name "linc-IRX3-5";
chr16	Cufflinks	exon	54952845	54953121	.	-	.	gene_id "XLOC_011950"; transcript_id "TCONS_00024663"; exon_number "1"; oId "TCONS_00005221"; linc_name "linc-IRX3-5"; tss_id "TSS18685"; class_code "u"; gene_name "linc-IRX3-5";
chr16	Cufflinks	exon	54954210	54954239	.	-	.	gene_id "XLOC_011950"; transcript_id "TCONS_00024663"; exon_number "2"; oId "TCONS_00005221"; linc_name "linc-IRX3-5"; tss_id "TSS18685"; class_code "u"; gene_name "linc-IRX3-5";
chr16	Cufflinks	exon	54957497	54957562	.	-	.	gene_id "XLOC_011950"; transcript_id "TCONS_00024663"; exon_number "3"; oId "TCONS_00005221"; linc_name "linc-IRX3-5"; tss_id "TSS18685"; class_code "u"; gene_name "linc-IRX3-5";
chr16	Cufflinks	exon	54959013	54959125	.	-	.	gene_id "XLOC_011950"; transcript_id "TCONS_00024663"; exon_number "4"; oId "TCONS_00005221"; linc_name "linc-IRX3-5"; tss_id "TSS18685"; class_code "u"; gene_name "linc-IRX3-5";
chr16	Cufflinks	exon	54962682	54962691	.	-	.	gene_id "XLOC_011950"; transcript_id "TCONS_00024663"; exon_number "5"; oId "TCONS_00005221"; linc_name "linc-IRX3-5"; tss_id "TSS18685"; class_code "u"; gene_name "linc-IRX3-5";
chr16	Cufflinks	exon	54953843	54954322	.	-	.	gene_id "XLOC_011950"; transcript_id "TCONS_00024664"; exon_number "1"; oId "TCONS_00005222"; linc_name "linc-IRX3-5"; tss_id "TSS18686"; class_code "u"; gene_name "linc-IRX3-5";
chr16	Cufflinks	exon	54957497	54957562	.	-	.	gene_id "XLOC_011950"; transcript_id "TCONS_00024664"; exon_number "2"; oId "TCONS_00005222"; linc_name "linc-IRX3-5"; tss_id "TSS18686"; class_code "u"; gene_name "linc-IRX3-5";
chr16	Cufflinks	exon	54959013	54959125	.	-	.	gene_id "XLOC_011950"; transcript_id "TCONS_00024664"; exon_number "3"; oId "TCONS_00005222"; linc_name "linc-IRX3-5"; tss_id "TSS18686"; class_code "u"; gene_name "linc-IRX3-5";
chr16	Cufflinks	exon	54962682	54963045	.	-	.	gene_id "XLOC_011950"; transcript_id "TCONS_00024664"; exon_number "4"; oId "TCONS_00005222"; linc_name "linc-IRX3-5"; tss_id "TSS18686"; class_code "u"; gene_name "linc-IRX3-5";
chr16	Cufflinks	exon	54958849	54959125	.	-	.	gene_id "XLOC_011950"; transcript_id "TCONS_00024665"; exon_number "1"; oId "TCONS_00005223"; linc_name "linc-IRX3-5"; tss_id "TSS18686"; class_code "u"; gene_name "linc-IRX3-5";
chr16	Cufflinks	exon	54962682	54963045	.	-	.	gene_id "XLOC_011950"; transcript_id "TCONS_00024665"; exon_number "2"; oId "TCONS_00005223"; linc_name "linc-IRX3-5"; tss_id "TSS18686"; class_code "u"; gene_name "linc-IRX3-5";
chr6	scripture	exon	169557257	169558551	.	-	.	gene_id "XLOC_005935"; transcript_id "TCONS_00012828"; exon_number "1"; oId "TCONS_00039469"; linc_name "linc-DACT2-1"; tss_id "TSS9528"; class_code "u"; gene_name "linc-DACT2-1";
chr6	scripture	exon	169561163	169561309	.	-	.	gene_id "XLOC_005935"; transcript_id "TCONS_00012828"; exon_number "2"; oId "TCONS_00039469"; linc_name "linc-DACT2-1"; tss_id "TSS9528"; class_code "u"; gene_name "linc-DACT2-1";
chr6	scripture	exon	169562447	169562637	.	-	.	gene_id "XLOC_005935"; transcript_id "TCONS_00012828"; exon_number "3"; oId "TCONS_00039469"; linc_name "linc-DACT2-1"; tss_id "TSS9528"; class_code "u"; gene_name "linc-DACT2-1";
chr6	scripture	exon	169557257	169558551	.	-	.	gene_id "XLOC_005935"; transcript_id "TCONS_00012830"; exon_number "1"; oId "TCONS_00039472"; linc_name "linc-DACT2-1"; tss_id "TSS9529"; class_code "u"; gene_name "linc-DACT2-1";
chr6	scripture	exon	169562742	169563089	.	-	.	gene_id "XLOC_005935"; transcript_id "TCONS_00012830"; exon_number "2"; oId "TCONS_00039472"; linc_name "linc-DACT2-1"; tss_id "TSS9529"; class_code "u"; gene_name "linc-DACT2-1";
chr6	HAVANA	exon	169558187	169558551	.	-	.	gene_id "XLOC_005935"; transcript_id "TCONS_00011622"; exon_number "1"; oId "ENST00000439703"; linc_name "linc-DACT2-1"; tss_id "TSS9529"; class_code "."; gene_name "linc-DACT2-1";
chr6	HAVANA	exon	169562738	169563019	.	-	.	gene_id "XLOC_005935"; transcript_id "TCONS_00011622"; exon_number "2"; oId "ENST00000439703"; linc_name "linc-DACT2-1"; tss_id "TSS9529"; class_code "."; gene_name "linc-DACT2-1";
chr6	HAVANA	exon	169558356	169558551	.	-	.	gene_id "XLOC_005935"; transcript_id "TCONS_00011623"; exon_number "1"; oId "ENST00000449466"; linc_name "linc-DACT2-1"; tss_id "TSS9530"; class_code "u"; gene_name "linc-DACT2-1";
chr6	HAVANA	exon	169559140	169559231	.	-	.	gene_id "XLOC_005935"; transcript_id "TCONS_00011623"; exon_number "2"; oId "ENST00000449466"; linc_name "linc-DACT2-1"; tss_id "TSS9530"; class_code "u"; gene_name "linc-DACT2-1";
chr6	HAVANA	exon	169561163	169561309	.	-	.	gene_id "XLOC_005935"; transcript_id "TCONS_00011623"; exon_number "3"; oId "ENST00000449466"; linc_name "linc-DACT2-1"; tss_id "TSS9530"; class_code "u"; gene_name "linc-DACT2-1";
chr6	HAVANA	exon	169562229	169562396	.	-	.	gene_id "XLOC_005935"; transcript_id "TCONS_00011623"; exon_number "4"; oId "ENST00000449466"; linc_name "linc-DACT2-1"; tss_id "TSS9530"; class_code "u"; gene_name "linc-DACT2-1";
chr6	Cufflinks	exon	169558403	169558551	.	-	.	gene_id "XLOC_005935"; transcript_id "TCONS_00012368"; exon_number "1"; oId "TCONS_00012532"; linc_name "linc-DACT2-1"; tss_id "TSS9531"; class_code "."; gene_name "linc-DACT2-1";
chr6	Cufflinks	exon	169561163	169561309	.	-	.	gene_id "XLOC_005935"; transcript_id "TCONS_00012368"; exon_number "2"; oId "TCONS_00012532"; linc_name "linc-DACT2-1"; tss_id "TSS9531"; class_code "."; gene_name "linc-DACT2-1";
chr6	Cufflinks	exon	169562738	169562907	.	-	.	gene_id "XLOC_005935"; transcript_id "TCONS_00012368"; exon_number "3"; oId "TCONS_00012532"; linc_name "linc-DACT2-1"; tss_id "TSS9531"; class_code "."; gene_name "linc-DACT2-1";
chr17	Cufflinks	exon	38673267	38673301	.	+	.	gene_id "XLOC_012197"; transcript_id "TCONS_00025382"; exon_number "1"; oId "TCONS_00005482"; linc_name "linc-TMEM99-4"; tss_id "TSS19090"; class_code "u"; gene_name "linc-TMEM99-4";
chr17	Cufflinks	exon	38676967	38677321	.	+	.	gene_id "XLOC_012197"; transcript_id "TCONS_00025382"; exon_number "2"; oId "TCONS_00005482"; linc_name "linc-TMEM99-4"; tss_id "TSS19090"; class_code "u"; gene_name "linc-TMEM99-4";
chr17	noncoding	exon	38673278	38673301	.	+	.	gene_id "XLOC_012197"; transcript_id "TCONS_00025120"; exon_number "1"; oId "ucscTCONS_00029202"; linc_name "linc-TMEM99-4"; tss_id "TSS19090"; class_code "u"; gene_name "linc-TMEM99-4";
chr17	noncoding	exon	38676967	38677111	.	+	.	gene_id "XLOC_012197"; transcript_id "TCONS_00025120"; exon_number "2"; oId "ucscTCONS_00029202"; linc_name "linc-TMEM99-4"; tss_id "TSS19090"; class_code "u"; gene_name "linc-TMEM99-4";
chr17	noncoding	exon	38679622	38679907	.	+	.	gene_id "XLOC_012197"; transcript_id "TCONS_00025120"; exon_number "3"; oId "ucscTCONS_00029202"; linc_name "linc-TMEM99-4"; tss_id "TSS19090"; class_code "u"; gene_name "linc-TMEM99-4";
chr17	noncoding	exon	38682696	38683253	.	+	.	gene_id "XLOC_012197"; transcript_id "TCONS_00025120"; exon_number "4"; oId "ucscTCONS_00029202"; linc_name "linc-TMEM99-4"; tss_id "TSS19090"; class_code "u"; gene_name "linc-TMEM99-4";
chr17	Cufflinks	exon	38679552	38679907	.	+	.	gene_id "XLOC_012197"; transcript_id "TCONS_00025383"; exon_number "1"; oId "TCONS_00005483"; linc_name "linc-TMEM99-4"; tss_id "TSS19091"; class_code "."; gene_name "linc-TMEM99-4";
chr17	Cufflinks	exon	38682696	38683253	.	+	.	gene_id "XLOC_012197"; transcript_id "TCONS_00025383"; exon_number "2"; oId "TCONS_00005483"; linc_name "linc-TMEM99-4"; tss_id "TSS19091"; class_code "."; gene_name "linc-TMEM99-4";

## Sheet: lncRNAFISH-set-ID_MAP
screenID	xloc_id_GAD	NR	FinalID
ANCR		NR_024031	NR_024031
Anril		NR_003529	NR_003529
GAS5		NR_002578	NR_002578
Kcnq1ot1		NR_002728	NR_002728
lincFOXF1	XLOC_012046		XLOC_012046
lincMKLN1_A1		NR_015431	NR_015431
lincSFPQ		uc001byq.3	uc001byq.3
MALAT1		NR_002819	ENST00000534336
Meg3		NR_033358	NR_033358
MIAT	XLOC_014192	NR_033321	NR_033321
NEAT1	XLOC_L2_002349	NR_028272	NR_028272
NR_024031		NR_024031	NR_024031
NR_024412		NR_024412	NR_024412
NR_029435		NR_029435	NR_029435
TERC		NR_001566	NR_001566
TUG1	XLOC_014209	NR_002323	NR_002323
XIST	XLOC_008185		XLOC_008185
XLOC_000304	XLOC_000304	NR_033998	NR_033998
XLOC_002094	XLOC_002094	TCONS_00005148	XLOC_002094
XLOC_002263	XLOC_002263	NR_027063	NR_027063
XLOC_002408	XLOC_002408	NR_040001	NR_040001
XLOC_002746	XLOC_002746		XLOC_002746
XLOC_003526	XLOC_003526	TCONS_00007523	XLOC_003526
XLOC_004456	XLOC_004456	NR_039993	NR_039993
XLOC_004803	XLOC_004803	TCONS_00010926	XLOC_004803
XLOC_005151	XLOC_005151	DB2.2_TCONS_00023484	DB2.2_TCONS_00023484
XLOC_005764	XLOC_005764	NR_026807	NR_026807
XLOC_006922	XLOC_006922		XLOC_006922
XLOC_008174	XLOC_008174	NR_015353	NR_015353
XLOC_009233	XLOC_009233	NR_038903	NR_038903
XLOC_009702	XLOC_009702	NR_040245	NR_040245
XLOC_010017	XLOC_010017		XLOC_010017
XLOC_010514	XLOC_010514		XLOC_010514
XLOC_011185	XLOC_011185		XLOC_011185
XLOC_011226	XLOC_011226		XLOC_011226
XLOC_011950	XLOC_011950		XLOC_011950
XLOC_012599	XLOC_012599		XLOC_012599
XLOC_L2_008203	XLOC_L2_008203	NR_015395	NR_015395
NR_038322		NR_038322	NR_038322
lincGARS
NRON		NR_045006	NR_045006
XLOC_004122	XLOC_004122	TCONS_00009146	XLOC_004122
XLOC_004198	XLOC_004198		XLOC_004198
XLOC_006198	XLOC_006198		XLOC_006198
XLOC_008583	XLOC_008583	NR_026762	NR_026762
XLOC_009474	XLOC_009474		XLOC_009474
XLOC_009662	XLOC_009662	DB2.2_TCONS_00005355	DB2.2_TCONS_00005355
XLOC_010202	XLOC_010202		XLOC_010202
XLOC_010556	XLOC_010556	NR_024464	NR_024464
XLOC_010709	XLOC_010709	TCONS_00022099	XLOC_010709
XLOC_011264	XLOC_011264	NR_024433	NR_024433
XLOC_013841	XLOC_013841	NR_003244	NR_003244
XLOC_009447	XLOC_009447	TCONS_00019644	XLOC_009447
h19		NR_002196	NR_002196
panda		JF803844.1	JF803844.1
XLOC_010263	XLOC_010263	TCONS_00020999	XLOC_010263
XLOC_010853	XLOC_010853		XLOC_010853
XLOC_012187	XLOC_012187		XLOC_012187
XLOC_012192	XLOC_012192		XLOC_012192
XLOC_012197	XLOC_012197	TCONS_00025120	XLOC_012197
XLOC_012564	XLOC_012564	TCONS_00025128	XLOC_012564
XLOC_012980	XLOC_012980		XLOC_012980
XLOC_014160	XLOC_014160		XLOC_014160
XLOC_l2_010926	XLOC_l2_010926	NR_033872	NR_033872
lincDR1	XLOC_000918		XLOC_000918
NR_033857			NR_033857
NR_033872		NR_033872	NR_033872
XLOC_008531	XLOC_008531		XLOC_008531
HOTAIR			NR_003716
lincRAP1; NR_026975		NR_026975	NR_026975
NR_002819		NR_002819	NR_002819
NR_015370		NR_015370	NR_015370
NR_015431		NR_015431	NR_015431
XLOC_004323	XLOC_004323	NR_038848	NR_038848
XLOC_005935	XLOC_005935		XLOC_005935
XLOC_006025	XLOC_006025		XLOC_006025
XLOC_006850	XLOC_006850		XLOC_006850
XLOC_007549	XLOC_007549		XLOC_007549
XLOC_009810	XLOC_009810	TCONS_00021167	XLOC_009810
XLOC_010102	XLOC_010102		XLOC_010102
XLOC_011034	XLOC_011034		XLOC_011034
XLOC_011535	XLOC_011535		XLOC_011535
XLOC_011997	XLOC_011997		XLOC_011997
XLOC_012046	XLOC_012046	NR_036444/NR_033925	XLOC_012046
XLOC_012281	XLOC_012281		XLOC_012281
XLOC_013957	XLOC_013957	TCONS_00029039	XLOC_013957
XLOC_l2_000471	XLOC_l2_000471		XLOC_l2_000471
XLOC_l2_002349	XLOC_l2_002349		XLOC_l2_002349
XLOC_l2_015578	XLOC_l2_015578		XLOC_l2_015578
NM_000272		NM_000272	NM_000272
NM_000820		NM_000820	NM_000820
NM_005853		NM_005853	NM_005853
NM_023000		NM_023000	NM_023000
NM_139078		NM_139078	NM_139078
RAB30		NM_014488	NM_014488
FOXF1		NM_001451	NM_001451
CCNA2		NM_001237	NM_001237
GAPDH		NM_002046	NM_002046
