# Supplementary material for: Localization and abundance analysis of human lncRNAs at single-cell and single-molecule resolution
Source: Genome Biol. 2015 Jan 29;16(1):20. doi: 10.1186/s13059-015-0586-4 (PMC4369099; doi:10.1186/s13059-015-0586-4)
Supplement: Additional file 3: — Supplementary dataset 3, candidate set info. [file 13059_2015_586_MOESM3_ESM.xlsx]

## Sheet: CandidateSetInfoTable
screenID	Cabili et al. 2011 gene ID	Refseq or ENSEMBL ID	Alias/Other transcript ID	TranscriptUsedForDesign	ValidSignal? 1-yes 2-failed co-loc 3-nosignal	#Oligos	Ortholog	Divergent	numberOfExons	transcriptLen	TissueSpecificty
ANCR		NR_024031		NR_024031	1	18	1	0	3	855	0.0870346
Anril		NR_003529		NR_003529	1	30	1	0	19	3834	0.0976347
GAS5		NR_002578		NR_002578	1	14	1	1	12	632	0.0968863
h19		NR_002196		NR_002196	2	32	1	0	5	2308	0.128662
Kcnq1ot1		NR_002728		NR_002728	1	48	1	0	1	91671	0.175324
lincFOXF1	XLOC_012046	NR_036444	FENDRR	NR_036444	1	43	1	1	6	6662	0.195153
lincGARS		NR_038889		NR_038889	2	45	0	1	7	3871	0.0868071
lincMKLN1_A1		NR_015431	PINT	NR_015431	1	37	1	1	4	2948	0.107265
lincSFPQ		uc001byq.3		uc001byq.3	1	40	1	0	3	2670	0.0865834
MALAT1		NR_002819		NR_002819	1	48	1	0	1	8707	0.0855154
Meg3		NR_033358		NR_033358	1	32	1	0	8	1722	0.162239
MIAT		NR_033321		NR_033321	2	48	1	0	4	9982	0.104997
NEAT1		NR_028272		NR_028272	1	48	1	0	1	3735	0.0884759
NR_024412		NR_024412		NR_024412	1	15	1	0	3	1127	0.0894713
NR_029435		NR_029435		NR_029435	1	32	1	1	4	2442	0.0792871
NRON		NR_045006		NR_045006	2	48	1	0	1	2730	0.287464
TERC		NR_001566		NR_001566	1	10	1	0	1	451	0.236045
TUG1	XLOC_014209	NR_002323		NR_002323	1	37	1	1	3	7104	0.0785262
XIST	XLOC_008185	NR_001564		NR_001564	1	48	1	0	6	19553	0.178644
XLOC_000304	XLOC_000304	NR_033998		NR_033998	2	24	1	1	4	952	0.0977995
XLOC_002094	XLOC_002094		TCONS_00005148	TCONS_00005148	1	12	0	0	4	717	0.833797
XLOC_002263	XLOC_002263	NR_027063		NR_027063	2	25	1	0	8	1619	0.096049
XLOC_002408	XLOC_002408	NR_040001		NR_040001	1	14	1	0	3	1058	0.131011
XLOC_002746	XLOC_002746			NR_028301	1	24	1	0	7	9656	0.112365
XLOC_003526	XLOC_003526		TCONS_00007523	TCONS_00007523	1	22	0	0	5	990	0.41654
XLOC_004122	XLOC_004122		TCONS_00009146	TCONS_00009146	2	14	1	1	3	1194	0.165893
XLOC_004198	XLOC_004198		TCONS_00008682	TCONS_00008682	2	11	0	0	4	1771	0.394069
XLOC_004456	XLOC_004456	NR_039993		NR_039993	1	18	1	1	4	730	0.0909613
XLOC_004803	XLOC_004803		TCONS_00010926	TCONS_00010926	1	48	0	0	2	3120	0.132603
XLOC_005151	XLOC_005151		DB2.2_TCONS_00023484	DB2.2_TCONS_00023484	1	48	0	0	3	3047	0.653964
XLOC_005764	XLOC_005764	NR_026807		NR_026807	1	48	1	0	4	2933	0.155067
XLOC_006198	XLOC_006198		TCONS_00014189	TCONS_00014189	2	17	0	0	5	1091	0.316808
XLOC_006922	XLOC_006922		PVT1	NR_003367	1	24	1	0	3	1218	0.131487
XLOC_008174	XLOC_008174	NR_015353		NR_015353	1	16	0	0	4	2886	0.0831925
XLOC_008583	XLOC_008583	NR_026762		NR_026762	2	12	0	0	3	988	0.102161
XLOC_009233	XLOC_009233	NR_038903		NR_038903	1	11	1	1	3	673	0.0906682
XLOC_009447	XLOC_009447		TCONS_00019644	TCONS_00019644	3	24	1	0	2	3206	0.233536
XLOC_009474	XLOC_009474		MALAT1 AS		2	48	1	0	2	3710	0.0873423
XLOC_009662	XLOC_009662		DB2.2_TCONS_00005355	DB2.2_TCONS_00005355	2	44	0	0	3	2716	0.442622
XLOC_009702	XLOC_009702	NR_040245		NR_040245	1	26	0	0	5	1895	0.22833
XLOC_010017	XLOC_010017	NR_028045		NR_028045	1	30	0	0	7	2207	0.1347
XLOC_010202	XLOC_010202	NR_015404		NR_015404	2	17	1	1	2	1454	0.0840272
XLOC_010263	XLOC_010263		TCONS_00020999	TCONS_00020999	3	32	1	1	3	6207	0.172223
XLOC_010514	XLOC_010514	NR_044993		NR_044993	1	23	0	1	2	1985	0.162171
XLOC_010556	XLOC_010556	NR_024464		NR_024464	2	25	1	0	5	1589	0.224075
XLOC_010709	XLOC_010709		TCONS_00022099	TCONS_00022099	2	11	0	1	2	1083	0.133098
XLOC_010853	XLOC_010853		LINC00643	uc010apt.2	3	40	1	0	4	863	0.360103
XLOC_011185	XLOC_011185	NR_023915		NR_023915	1	30	0	0	3	4496	0.113611
XLOC_011226	XLOC_011226	NR_026757	OIP5-AS1	NR_026757	1	20	1	0	5	8974	0.0841207
XLOC_011264	XLOC_011264	NR_024433		NR_024433	2	25	0	0	3	2516	0.208308
XLOC_011950	XLOC_011950	NR_034106	CRNDE	NR_034106	1	14	1	1	5	2768	0.122826
XLOC_012187	XLOC_012187	NR_038847	LINC00672	NR_038847	2	20	1	0	2	3690	0.217752
XLOC_012192	XLOC_012192			TCONS_0025375	2	13	1	0	4	3169	0.0898951
XLOC_012197	XLOC_012197		TCONS_00025120	TCONS_00025120	3	12	0	0	4	1304	0.209175
XLOC_012564	XLOC_012564		TCONS_00025128	TCONS_00025128	3	15	1	0	5	7748	0.499471
XLOC_012599	XLOC_012599	NR_033770		NR_033770	1	32	1	0	5	2455	0.149361
XLOC_012980	XLOC_012980			TCONS_00026907/ENST00000510342	3	10	0	0	2	342	0.0833396
XLOC_013841	XLOC_013841	NR_003244		NR_003244	2	30	1	1	2	2794	0.233863
XLOC_014160	XLOC_014160		TMEM191A; 3RD EXON ONWARDS	NR_026815	3	11	1	0	8	1958	0.352682
XLOC_L2_008203	XLOC_L2_008203	NR_015395		NR_015395	1	16	1	0	2	793	0.0991155
XLOC_L2_010926	XLOC_L2_010926	NR_038825	APELA	NR_038825	3	31	1	0	3	2603	0.0831854

## Sheet: CandidateSetInfoSubTable
screenID	ValidSignal? 1-yes 2-failed co-loc 3-nosignal	#Oligos	Ortholog	Divergent	numberOfExons	transcriptLen	TissueSpecificty
ANCR	1	18	1	0	3	855	0.0870346
Anril	1	30	1	0	19	3834	0.0976347
GAS5	1	14	1	1	12	632	0.0968863
h19	2	32	1	0	5	2308	0.128662
Kcnq1ot1	1	48	1	0	1	91671	0.175324
lincFOXF1	1	43	1	1	6	6662	0.195153
lincGARS	2	45	0	1	7	3871	0.0868071
lincMKLN1_A1	1	37	1	1	4	2948	0.107265
lincSFPQ	1	40	1	0	3	2670	0.0865834
MALAT1	1	48	1	0	1	8707	0.0855154
Meg3	1	32	1	0	8	1722	0.162239
MIAT	2	48	1	0	4	9982	0.104997
NEAT1	1	48	1	0	1	3735	0.0884759
NR_024412	1	15	1	0	3	1127	0.0894713
NR_029435	1	32	1	1	4	2442	0.0792871
NRON	2	48	1	0	1	2730	0.287464
TERC	1	10	1	0	1	451	0.236045
TUG1	1	37	1	1	3	7104	0.0785262
XIST	1	48	1	0	6	19553	0.178644
XLOC_000304	2	24	1	1	4	952	0.0977995
XLOC_002094	1	12	0	0	4	717	0.833797
XLOC_002263	2	25	1	0	8	1619	0.096049
XLOC_002408	1	14	1	0	3	1058	0.131011
XLOC_002746	1	24	1	0	7	9656	0.112365
XLOC_003526	1	22	0	0	5	990	0.41654
XLOC_004122	2	14	1	1	3	1194	0.165893
XLOC_004198	2	11	0	0	4	1771	0.394069
XLOC_004456	1	18	1	1	4	730	0.0909613
XLOC_004803	1	48	0	0	2	3120	0.132603
XLOC_005151	1	48	0	0	3	3047	0.653964
XLOC_005764	1	48	1	0	4	2933	0.155067
XLOC_006198	2	17	0	0	5	1091	0.316808
XLOC_006922	1	24	1	0	3	1218	0.131487
XLOC_008174	1	16	0	0	4	2886	0.0831925
XLOC_008583	2	12	0	0	3	988	0.102161
XLOC_009233	1	11	1	1	3	673	0.0906682
XLOC_009447	3	24	1	0	2	3206	0.233536
XLOC_009474	2	48	1	0	2	3710	0.0873423
XLOC_009662	2	44	0	0	3	2716	0.442622
XLOC_009702	1	26	0	0	5	1895	0.22833
XLOC_010017	1	30	0	0	7	2207	0.1347
XLOC_010202	2	17	1	1	2	1454	0.0840272
XLOC_010263	3	32	1	1	3	6207	0.172223
XLOC_010514	1	23	0	1	2	1985	0.162171
XLOC_010556	2	25	1	0	5	1589	0.224075
XLOC_010709	2	11	0	1	2	1083	0.133098
XLOC_010853	3	40	1	0	4	863	0.360103
XLOC_011185	1	30	0	0	3	4496	0.113611
XLOC_011226	1	20	1	0	5	8974	0.0841207
XLOC_011264	2	25	0	0	3	2516	0.208308
XLOC_011950	1	14	1	1	5	2768	0.122826
XLOC_012187	2	20	1	0	2	3690	0.217752
XLOC_012192	2	13	1	0	4	3169	0.0898951
XLOC_012197	3	12	0	0	4	1304	0.209175
XLOC_012564	3	15	1	0	5	7748	0.499471
XLOC_012599	1	32	1	0	5	2455	0.149361
XLOC_012980	3	10	0	0	2	342	0.0833396
XLOC_013841	2	30	1	1	2	2794	0.233863
XLOC_014160	3	11	1	0	8	1958	0.352682
XLOC_L2_008203	1	16	1	0	2	793	0.0991155
XLOC_L2_010926	3	31	1	0	3	2603	0.0831854

## Sheet: ClassicLncRNAs
Name	Prev publication with RNAFISH	pubmed ID	Cell type prev pub	Consistent?	Protocol	note
DANCR	NA			NA
Anril	Yap et al. Mol Cell. 2010	PMID: 20541999	prostate cancer cell	Signal in previous paper is not punctate and is diffused. Single molecules cannot be defined	FISH Tag RNA Red Kit (Invitrogen).
GAS5	Kino et al. Sci. Signal. 2010	PMID: 20124551	HeLa	yes
Kcnq1ot1	Terranova et al. Mol. Cell 2008	PMID: 18848501	mouse trophectodermal stem (TS) cells	yes
lincFOXF1	Khalil et al. PNAS 2009	PMID: 19571010	hFF	yes
lincMKLN1	Khalil et al. PNAS 2009	PMID: 19571010	hFF	yes
lincSFPQ	Khalil et al. PNAS 2009	PMID: 19571010	hFF	yes
MALAT1	Tripathi et al. Cell 2010	PMID: 20797886	HeLa	yes
Meg3	NA ; Leung et al. Hum Mol Genet	PMID: 19656775		NA	DNA FISH was used to identify imprinted allels
MIAT	Tsuiji et al. Genes toCells 2011	PMID: 21463453	DF1 HeLa and chicken spinal cord cells	failed probe in our screen
NEAT1	Clemson et al. Mol Cell 2009	PMID: 19217333	HeLa	yes
TERC	Zhu et al. 2004	PMID: 14528011	HeLa HFF-Bjs	Overall yes	Femino et al. Science 1998	Zhu et al. 2004 shows that in normal cells TERC is scattered in the nucleuplasm (although the protocol used was not able to clearly show individual spots, the authors discuss the total intensity they measure as a confirmation that TERC is expressed in both primary and cancer cells). In cancer cell lines (e.g. HeLa) they observe localization to foci which they show are Cajal bodies.
TUG1	Yang et al. cell 2011;Khalil et al. PNAS 2009	PMID: 22078878 ;PMID: 19571010	HeLa;hFF	yes;yes
XIST	Hansen et al. PNAS 1998 ; Clemson et al. JCB 1996 ; Brown et al. Cell 1992	PMID: 9560241; PMID: 8636206; PMID: 1423611	normal human fibrblasts	yes
lincGARS	NA			no signal in our study
NRON	NA			no signal in our study
h19	Jouvenot et al. Curr. Bio. 2009	PMID: 10531031	mouse :E13.5 fetal liver	no signal in our study

## Sheet: mRNA-externalSet
Gene Symbol
EEF2
SLC1A5
SUPT5H
USF2
ZNF444
TBCB
ICAM1
PABPC1
LUM
UBC
GAPDH
LMNA
MYC
GAS6
ACTN4
BABAM1
FUCA1
ACTA2
FTL
GAA
KDM5A
KDM5B
RBM3
POLR2A

## Sheet: mRNA-internalSet
mRNA screen ID	Neighbor of lincRNA	Transcript Refseq ID	Gene Symbol
NM_000820	XLOC_010514	NM_000820	GAS6
NM_005853	XLOC_011950	NM_005853	IRX5
NM_023000	NR_029435	NM_023000	ARID4A
NM_139078	XLOC_010202	NM_139078	MAPKAPK5
RAB30	XLOC_009233	NM_014488	RAB30
FOXF1	lincFOXF1	NM_001451	FOXF1
ZBTB37	GAS5	NM_032522	ZBTB37
MORC	TUG1	NM_014941	MORC
MKLN1	lincMKLN1_A1new	NM_001145354	MKLN1
CCNA2		NM_001237	CCNA2

## Sheet: probeSet-OligoSequences
oligo probe sets
Sequence (5' to 3')	Sequence Name	Gene Number
gtctctgttccggagtgaac	XLOC_004198_1	1
gtttcttaggcagctgcatc	XLOC_004198_2	1
tggaaaaaaccatgatcctg	XLOC_004198_3	1
gtgaggcaactgaatcttta	XLOC_004198_4	1
ttctaccgcatctattgtgg	XLOC_004198_5	1
atcaaatctctgaggtgtcc	XLOC_004198_6	1
atgaatttcagagcgtgaca	XLOC_004198_7	1
accaaggattgtggactttg	XLOC_004198_8	1
tttgtgtcactgtccttctc	XLOC_004198_9	1
atcccaaatgcgatcattga	XLOC_004198_10	1
cagtcactctggattccatg	XLOC_004198_11	1
ctaacatggcggccgagtcc	XLOC_009233_1	2
tccgcggaatcgtcccagta	XLOC_009233_2	2
ttcggacgcctttgttaatc	XLOC_009233_3	2
ggtcaccttccaacaacgat	XLOC_009233_4	2
gccaaagcaacgtctctttc	XLOC_009233_5	2
gacagactctggccaatatc	XLOC_009233_6	2
cgcaaagtaactagttaatg	XLOC_009233_7	2
gggaagtgcataccttcaat	XLOC_009233_8	2
tgcctttctttgttataagg	XLOC_009233_9	2
cccagaaacatgacacagaa	XLOC_009233_10	2
tggatgacaccaacacatac	XLOC_009233_11	2
gccattacaggaatggcgag	NR_024412_1	3
cgtacattaccttctaggaa	NR_024412_2	3
aagtatcctttggagacgag	NR_024412_3	3
tacaaatacactggtgcaac	NR_024412_4	3
aggtccaaatttgctcctgt	NR_024412_5	3
gtgacacgactttggcccgg	NR_024412_6	3
tgctgagattaagaggttcc	NR_024412_7	3
ggctgaaggttccaaagaaa	NR_024412_8	3
tactgattcttggaaccttt	NR_024412_9	3
gcatttttctgtgcattatt	NR_024412_10	3
cctaactagcaaattatagg	NR_024412_11	3
tttcacatgctttgagagaa	NR_024412_12	3
agattctgggcaagaacttc	NR_024412_13	3
aaccgaacagtggtgatttc	NR_024412_14	3
cgattcaggaggcagtgatt	NR_024412_15	3
tgctctgattgctccagttg	NM_000272_1	4
gttgcttcagctcctgattg	NM_000272_2	4
ggctctcagaaagcaaacta	NM_000272_3	4
gggttctagagcttctttca	NM_000272_4	4
aacaggtgcagattcatcag	NM_000272_5	4
agcttgtccaaaagagtatg	NM_000272_6	4
ctctgcttattgtcacagca	NM_000272_7	4
gtattcttcaccggttgacc	NM_000272_8	4
gctgagcagtaaaatctcca	NM_000272_9	4
tctaggtaggttctgggaac	NM_000272_10	4
gctccatctgctgtttcatc	NM_000272_11	4
ggggatcagttctttgctta	NM_000272_12	4
cctctgaaatcgctttctga	NM_000272_13	4
ttaggtagcaaaacgagaca	NM_000272_14	4
gtgtcttccacagtctccat	NM_000272_15	4
ctgaaccctgtttcagatcc	NM_000272_16	4
atatacgtcctctgctctgt	NM_000272_17	4
tttatctgttggagcacagg	NM_000272_18	4
gctcccatcgtagttaacac	NM_000272_19	4
ttgctcgaaattgattccct	NM_000272_20	4
gcatgagctctggttgtaag	NM_000272_21	4
cacatcagatctctgaaggc	NM_000272_22	4
aatagtgccttctgtagcat	NM_000272_23	4
aaatacgacttggtctcgac	NM_000272_24	4
acagctccataatgtcagaa	NM_000272_25	4
cattcctggaagaggaatca	NM_000272_26	4
gtctgctgagaacctgtatg	NM_000272_27	4
ccatcaaatagacagaggcg	NM_000272_28	4
tgaatgttgctcagaacctt	NM_000272_29	4
gctttttaggttgccatgtg	NM_000272_30	4
accatcaagcaaacatggta	NM_000272_31	4
tggagatgcagaattagacc	NM_000272_32	4
caccagttgaattgcgaata	NM_000272_33	4
tccactggcatcaaaaagtt	NM_000272_34	4
agctcataagtttttgctgg	NM_000272_35	4
aggagtaccaccattcaaga	NM_000272_36	4
tctggatattgaagggtcca	NM_000272_37	4
atctggtagaaaacactgcc	NM_000272_38	4
tccaattaatgtttctggca	NM_000272_39	4
ggagcacatctccaagaatt	NM_000272_40	4
gtactttgcaagctcatcct	NM_000272_41	4
cagtcatggtaaaccaggag	NM_000272_42	4
gtctcagtctcttcttctgc	NM_000272_43	4
agtgataactttccaccgtg	NM_000272_44	4
cctggttttcttggttttgc	NM_000272_45	4
aaaggttcatgaactccgtc	NM_000272_46	4
agtcataggtctgctctgaa	NM_000272_47	4
tggaggatccatctgattcc	NM_000272_48	4
gtatcttcacctctgcgtgg	XLOC_004456_1	5
cggaagttgctttagaggac	XLOC_004456_2	5
caagtttaaactgtgctgcg	XLOC_004456_3	5
gtcacatcagcttctagtct	XLOC_004456_4	5
tattcctggttgatattgcc	XLOC_004456_5	5
gcacatatccagaactcgag	XLOC_004456_6	5
gtgacatgggcaccttctca	XLOC_004456_7	5
cttagctaccatggaacctt	XLOC_004456_8	5
ttcagtgattagcttgtcca	XLOC_004456_9	5
tatcaactctgcatcaggga	XLOC_004456_10	5
tttcatccaactctagagag	XLOC_004456_11	5
ctctcagagcttcaaggcag	XLOC_004456_12	5
cctgccttgaattggcatgg	XLOC_004456_13	5
acgcaagagtttcaacaata	XLOC_004456_14	5
tcacctgaataaagatgtca	XLOC_004456_15	5
agttgaaattcatcctgtat	XLOC_004456_16	5
tgtctgaggaacataaacaa	XLOC_004456_17	5
tcagtcacacagtttattga	XLOC_004456_18	5
cacgtattttgggacccgac	NR_015370_1	6
aggagcccaaaggactttag	NR_015370_2	6
gagcatatgatcagtgctgg	NR_015370_3	6
aggaggtatccagacatccc	NR_015370_4	6
gatgtgtggccagttctttc	NR_015370_5	6
ccgctgcgctatggcgagac	NR_015370_6	6
aggacccactgtccgagagc	NR_015370_7	6
acaatgcttttctacaagtg	NR_015370_8	6
agagcaaaaaccacagcaag	NR_015370_9	6
cctgcgtgagagaccacgcg	NR_015370_10	6
agtcgactcaccagactcag	NR_015370_11	6
ccggacacttcggacacagg	NR_015370_12	6
cgtttccaaacgtgggaacg	NR_015370_13	6
aacacaaatcgacgaagctc	NR_015370_14	6
ccctggcatagtcgatgatg	NR_015370_15	6
aaaaccaggcttatctggag	NR_015370_16	6
ggtaaggccttttcactgac	NR_015370_17	6
gggcaagcataaagtcagtt	NR_015370_18	6
agctgtaaccaggcacgctg	NR_015370_19	6
gacgagcaccgcacgtggaa	NR_015370_20	6
cagtctacacttcaggcatc	NR_015370_21	6
ccagatggtattcagctagc	NR_015370_22	6
ccttcaggtcacctttatgc	NR_015370_23	6
ctcttgtgaagatcaaattt	NR_015370_24	6
aaatttcaaatgatccaggc	NR_015370_25	6
tgtcagtactcctcagactc	NR_015370_26	6
aaacacaaatgccaaagtgc	NR_015370_27	6
agctgtttctggcagttaat	NR_015370_28	6
ggtgacagcagtgaatactg	NR_015370_29	6
gtctagttctagccacgatt	NR_015370_30	6
tggaagtgtactccaaaagc	XLOC_I2_010926_1	7
tggtgaaataaaccattcaa	XLOC_I2_010926_2	7
agttgccggtgctctgtgct	XLOC_I2_010926_3	7
ggttaatgatcacattagac	XLOC_I2_010926_4	7
ctgccagctgtgttttgcag	XLOC_I2_010926_5	7
tctagtgacaaacctcagag	XLOC_I2_010926_6	7
caatatctgtgtggctgtct	XLOC_I2_010926_7	7
ttcctaccgcacaaaagtag	XLOC_I2_010926_8	7
aattaactggtctctgtccg	XLOC_I2_010926_9	7
attgtgtttgcgcagttttc	XLOC_I2_010926_10	7
gagaggcatacatctcctct	XLOC_I2_010926_11	7
atctcagggaaagggtactc	XLOC_I2_010926_12	7
tccagtaaagttagctagag	XLOC_I2_010926_13	7
cttctaagcaatcacgctgt	XLOC_I2_010926_14	7
ggcttcagattggaatcctt	XLOC_I2_010926_15	7
gcactttttaccatgagaga	XLOC_I2_010926_16	7
gcagtttttagaaaatcact	XLOC_I2_010926_17	7
ccaaatggtcaatgcaattg	XLOC_I2_010926_18	7
attttctccctattgtgcga	XLOC_I2_010926_19	7
aaatcaaacgttgggttcct	XLOC_I2_010926_20	7
gggacttcattggcataact	XLOC_I2_010926_21	7
agatacagatatcaccctga	XLOC_I2_010926_22	7
aggatgatgagcactcatct	XLOC_I2_010926_23	7
catctcaggatgaacaccac	XLOC_I2_010926_24	7
tggggaacacctagttatca	XLOC_I2_010926_25	7
ctactccagatatgaacttg	XLOC_I2_010926_26	7
tggtttatggtttcttctac	XLOC_I2_010926_27	7
gacacttttaataagctttg	XLOC_I2_010926_28	7
gaaagtaccattcatccgca	XLOC_I2_010926_29	7
aggttatgcttctactcaaa	XLOC_I2_010926_30	7
actttttctgtgaatatgcg	XLOC_I2_010926_31	7
cgggcgcacaaaccagagag	NR_024031_1	8
caactccagctgacaaagag	NR_024031_2	8
cgaaacccgctacatagtgg	NR_024031_3	8
gaactcctggagctcaaggt	NR_024031_4	8
cacttccgcagacgtaagag	NR_024031_5	8
aacctgcgctaagaactgag	NR_024031_6	8
gaaataccagcaacaggaca	NR_024031_7	8
cctattgtaactgaagggat	NR_024031_8	8
ttggccttattagaggcact	NR_024031_9	8
tgctacaagttagtacgcat	NR_024031_10	8
tggcactgcacggacacgtg	NR_024031_11	8
gaacatgaagcacctgctac	NR_024031_12	8
cggggatcctaggctcccag	NR_038322_1	9
tttcagtgttctgcaaaact	NR_038322_2	9
gaagtccattttagagtcca	NR_038322_3	9
atggtccgtgggtttcttta	NR_038322_4	9
gaatgccacaatacatattg	NR_038322_5	9
gcccctttaagcttgtactt	NR_038322_6	9
agcaatatgaaggaccctag	NR_038322_7	9
ggctctagtctaaaggaacg	NR_038322_8	9
tcaatgaaaacttatggcca	NR_038322_9	9
ttccaactgtgtaacaggac	NR_038322_10	9
gcccaaaatctgagggaatg	NR_038322_11	9
gtgagtttaaatcacctacc	NR_038322_12	9
ctggacatggtacatgcttt	NR_038322_13	9
gccttgttgccatgtatcca	NR_038322_14	9
gcccatgatagtattttagg	NR_038322_15	9
ttcgtgctccttcttagaat	NR_038322_16	9
agcattgacaatgctaagct	NR_038322_17	9
tacagacttcagggattgga	NR_027063_1	10
caatgcagaattggtcttgt	NR_027063_2	10
tgtaaagcacagtctctctc	NR_027063_3	10
cagtatcaaggatcttactc	NR_027063_4	10
ccaaggttaagttttcatct	NR_027063_5	10
ggtctaatcaccaggtcctt	NR_027063_6	10
ttctggccctaaagactctc	NR_027063_7	10
gctctgtattttctctcagc	NR_027063_8	10
acccgactgtaagctcttca	NR_027063_9	10
atcattagctaacattgggg	NR_027063_10	10
ccacatttcttgttgatgcc	NR_027063_11	10
aatagtcccatctgtctcgc	NR_027063_12	10
cgttggatctctcgaaactc	NR_027063_13	10
gacaaaaatgaagcgaaggc	NR_027063_14	10
aaaaggcgccgcgcgttcaa	NR_027063_15	10
tgacacatccgccatggctg	NR_027063_16	10
ctactagcacggacaactgc	NR_027063_17	10
aggagtactccagaagcgaa	NR_027063_18	10
gcagtcggttcgcctgccag	NR_027063_19	10
aaggcgcagagtctcaggcc	NR_027063_20	10
acatggcaaggtggccatga	NR_027063_21	10
ctgtgtggcaagcctggttc	NR_027063_22	10
aagcaacactccaggaagag	NR_027063_23	10
ccggtagtctatatgcatct	NR_027063_24	10
tgcaagaagaagtcatttct	NR_027063_25	10
catcttagcggaagctgatc	XLOC_009474_1	11
acataacagacttggccaag	XLOC_009474_2	11
gccattaatttgcctgcaaa	XLOC_009474_3	11
ggcatgatccataatcggtt	XLOC_009474_4	11
tgttaaaagcaaggtctccc	XLOC_009474_5	11
atccgaaggaatgcttgaag	XLOC_009474_6	11
gagagacaacaaagcgctat	XLOC_009474_7	11
caccgaaggcttaaagtagg	XLOC_009474_8	11
ggagcttccagttgaattca	XLOC_009474_9	11
ggattgggaaccactagttc	XLOC_009474_10	11
gccagacccagtaagaaaaa	XLOC_009474_11	11
ccgctgctattagaatgcat	XLOC_009474_12	11
caggtctgtctgttctgttg	XLOC_009474_13	11
gtgtatgagaccttgcagtg	XLOC_009474_14	11
tccttcatgaagccattcag	XLOC_009474_15	11
gcggaagaacgaatgtaact	XLOC_009474_16	11
tttgtctgcgaacactcttt	XLOC_009474_17	11
aagtgatcagtgccttgatg	XLOC_009474_18	11
acttcactcagaggcatttg	XLOC_009474_19	11
gtttgcctcagacaggtatc	XLOC_009474_20	11
ggggaataagcataaccctg	XLOC_009474_21	11
ggcttaatgatcctgaaggg	XLOC_009474_22	11
gggtgtaccagtgcattaat	XLOC_009474_23	11
tccaagttggcaagtaactc	XLOC_009474_24	11
tgcagataaactcatgccag	XLOC_009474_25	11
agtgcagctttggttcatat	XLOC_009474_26	11
ttcccagttgaagctgaaaa	XLOC_009474_27	11
tggagctgcttttatccttg	XLOC_009474_28	11
tcaggataatcagaccacca	XLOC_009474_29	11
aaaggcaaatgactcaaggt	XLOC_009474_30	11
tcaccctgaattcgttttgt	XLOC_009474_31	11
cgtagaggatcctagaccag	XLOC_009474_32	11
aaccagtgtttgatgaagct	XLOC_009474_33	11
gtgaaggactttcgtaacgg	XLOC_009474_34	11
taaacgcagacgaaaatgga	XLOC_009474_35	11
cgtctataaatacgcctcgc	XLOC_009474_36	11
tctgcatgtgtagtttgcat	XLOC_009474_37	11
ggtgtttgatgacccgttta	XLOC_009474_38	11
tactgtccctcaagagaaca	XLOC_009474_39	11
tggaaagtaaagccctgaac	XLOC_009474_40	11
aagatttcccaagcagacag	XLOC_009474_41	11
taaaaggccacttgaactcg	XLOC_009474_42	11
ctgtgtcttcggagacaaag	XLOC_009474_43	11
agcagtgtaaacacttctgg	XLOC_009474_44	11
cctaaccaggcataacacag	XLOC_009474_45	11
gttcagaaggtctgaagctc	XLOC_009474_46	11
gtgctgctatcttagctgtc	XLOC_009474_47	11
cattttagcaacgcagaagc	XLOC_009474_48	11
gtctctgttccggagtgaac	XLOC_004198_1	12
gtttcttaggcagctgcatc	XLOC_004198_2	12
tggaaaaaaccatgatcctg	XLOC_004198_3	12
gtgaggcaactgaatcttta	XLOC_004198_4	12
ttctaccgcatctattgtgg	XLOC_004198_5	12
atcaaatctctgaggtgtcc	XLOC_004198_6	12
atgaatttcagagcgtgaca	XLOC_004198_7	12
accaaggattgtggactttg	XLOC_004198_8	12
tttgtgtcactgtccttctc	XLOC_004198_9	12
atcccaaatgcgatcattga	XLOC_004198_10	12
cagtcactctggattccatg	XLOC_004198_11	12
ctaacatggcggccgagtcc	XLOC_009233_1	13
tccgcggaatcgtcccagta	XLOC_009233_2	13
ttcggacgcctttgttaatc	XLOC_009233_3	13
ggtcaccttccaacaacgat	XLOC_009233_4	13
gccaaagcaacgtctctttc	XLOC_009233_5	13
gacagactctggccaatatc	XLOC_009233_6	13
cgcaaagtaactagttaatg	XLOC_009233_7	13
gggaagtgcataccttcaat	XLOC_009233_8	13
tgcctttctttgttataagg	XLOC_009233_9	13
cccagaaacatgacacagaa	XLOC_009233_10	13
tggatgacaccaacacatac	XLOC_009233_11	13
gccattacaggaatggcgag	NR_024412_1	14
cgtacattaccttctaggaa	NR_024412_2	14
aagtatcctttggagacgag	NR_024412_3	14
tacaaatacactggtgcaac	NR_024412_4	14
aggtccaaatttgctcctgt	NR_024412_5	14
gtgacacgactttggcccgg	NR_024412_6	14
tgctgagattaagaggttcc	NR_024412_7	14
ggctgaaggttccaaagaaa	NR_024412_8	14
tactgattcttggaaccttt	NR_024412_9	14
gcatttttctgtgcattatt	NR_024412_10	14
cctaactagcaaattatagg	NR_024412_11	14
tttcacatgctttgagagaa	NR_024412_12	14
agattctgggcaagaacttc	NR_024412_13	14
aaccgaacagtggtgatttc	NR_024412_14	14
cgattcaggaggcagtgatt	NR_024412_15	14
tgctctgattgctccagttg	NM_000272_1	15
gttgcttcagctcctgattg	NM_000272_2	15
ggctctcagaaagcaaacta	NM_000272_3	15
gggttctagagcttctttca	NM_000272_4	15
aacaggtgcagattcatcag	NM_000272_5	15
agcttgtccaaaagagtatg	NM_000272_6	15
ctctgcttattgtcacagca	NM_000272_7	15
gtattcttcaccggttgacc	NM_000272_8	15
gctgagcagtaaaatctcca	NM_000272_9	15
tctaggtaggttctgggaac	NM_000272_10	15
gctccatctgctgtttcatc	NM_000272_11	15
ggggatcagttctttgctta	NM_000272_12	15
cctctgaaatcgctttctga	NM_000272_13	15
ttaggtagcaaaacgagaca	NM_000272_14	15
gtgtcttccacagtctccat	NM_000272_15	15
ctgaaccctgtttcagatcc	NM_000272_16	15
atatacgtcctctgctctgt	NM_000272_17	15
tttatctgttggagcacagg	NM_000272_18	15
gctcccatcgtagttaacac	NM_000272_19	15
ttgctcgaaattgattccct	NM_000272_20	15
gcatgagctctggttgtaag	NM_000272_21	15
cacatcagatctctgaaggc	NM_000272_22	15
aatagtgccttctgtagcat	NM_000272_23	15
aaatacgacttggtctcgac	NM_000272_24	15
acagctccataatgtcagaa	NM_000272_25	15
cattcctggaagaggaatca	NM_000272_26	15
gtctgctgagaacctgtatg	NM_000272_27	15
ccatcaaatagacagaggcg	NM_000272_28	15
tgaatgttgctcagaacctt	NM_000272_29	15
gctttttaggttgccatgtg	NM_000272_30	15
accatcaagcaaacatggta	NM_000272_31	15
tggagatgcagaattagacc	NM_000272_32	15
caccagttgaattgcgaata	NM_000272_33	15
tccactggcatcaaaaagtt	NM_000272_34	15
agctcataagtttttgctgg	NM_000272_35	15
aggagtaccaccattcaaga	NM_000272_36	15
tctggatattgaagggtcca	NM_000272_37	15
atctggtagaaaacactgcc	NM_000272_38	15
tccaattaatgtttctggca	NM_000272_39	15
ggagcacatctccaagaatt	NM_000272_40	15
gtactttgcaagctcatcct	NM_000272_41	15
cagtcatggtaaaccaggag	NM_000272_42	15
gtctcagtctcttcttctgc	NM_000272_43	15
agtgataactttccaccgtg	NM_000272_44	15
cctggttttcttggttttgc	NM_000272_45	15
aaaggttcatgaactccgtc	NM_000272_46	15
agtcataggtctgctctgaa	NM_000272_47	15
tggaggatccatctgattcc	NM_000272_48	15
gtatcttcacctctgcgtgg	XLOC_004456_1	16
cggaagttgctttagaggac	XLOC_004456_2	16
caagtttaaactgtgctgcg	XLOC_004456_3	16
gtcacatcagcttctagtct	XLOC_004456_4	16
tattcctggttgatattgcc	XLOC_004456_5	16
gcacatatccagaactcgag	XLOC_004456_6	16
gtgacatgggcaccttctca	XLOC_004456_7	16
cttagctaccatggaacctt	XLOC_004456_8	16
ttcagtgattagcttgtcca	XLOC_004456_9	16
tatcaactctgcatcaggga	XLOC_004456_10	16
tttcatccaactctagagag	XLOC_004456_11	16
ctctcagagcttcaaggcag	XLOC_004456_12	16
cctgccttgaattggcatgg	XLOC_004456_13	16
acgcaagagtttcaacaata	XLOC_004456_14	16
tcacctgaataaagatgtca	XLOC_004456_15	16
agttgaaattcatcctgtat	XLOC_004456_16	16
tgtctgaggaacataaacaa	XLOC_004456_17	16
tcagtcacacagtttattga	XLOC_004456_18	16
cacgtattttgggacccgac	NR_015370_1	17
aggagcccaaaggactttag	NR_015370_2	17
gagcatatgatcagtgctgg	NR_015370_3	17
aggaggtatccagacatccc	NR_015370_4	17
gatgtgtggccagttctttc	NR_015370_5	17
ccgctgcgctatggcgagac	NR_015370_6	17
aggacccactgtccgagagc	NR_015370_7	17
acaatgcttttctacaagtg	NR_015370_8	17
agagcaaaaaccacagcaag	NR_015370_9	17
cctgcgtgagagaccacgcg	NR_015370_10	17
agtcgactcaccagactcag	NR_015370_11	17
ccggacacttcggacacagg	NR_015370_12	17
cgtttccaaacgtgggaacg	NR_015370_13	17
aacacaaatcgacgaagctc	NR_015370_14	17
ccctggcatagtcgatgatg	NR_015370_15	17
aaaaccaggcttatctggag	NR_015370_16	17
ggtaaggccttttcactgac	NR_015370_17	17
gggcaagcataaagtcagtt	NR_015370_18	17
agctgtaaccaggcacgctg	NR_015370_19	17
gacgagcaccgcacgtggaa	NR_015370_20	17
cagtctacacttcaggcatc	NR_015370_21	17
ccagatggtattcagctagc	NR_015370_22	17
ccttcaggtcacctttatgc	NR_015370_23	17
ctcttgtgaagatcaaattt	NR_015370_24	17
aaatttcaaatgatccaggc	NR_015370_25	17
tgtcagtactcctcagactc	NR_015370_26	17
aaacacaaatgccaaagtgc	NR_015370_27	17
agctgtttctggcagttaat	NR_015370_28	17
ggtgacagcagtgaatactg	NR_015370_29	17
gtctagttctagccacgatt	NR_015370_30	17
tggaagtgtactccaaaagc	XLOC_I2_010926_1	18
tggtgaaataaaccattcaa	XLOC_I2_010926_2	18
agttgccggtgctctgtgct	XLOC_I2_010926_3	18
ggttaatgatcacattagac	XLOC_I2_010926_4	18
ctgccagctgtgttttgcag	XLOC_I2_010926_5	18
tctagtgacaaacctcagag	XLOC_I2_010926_6	18
caatatctgtgtggctgtct	XLOC_I2_010926_7	18
ttcctaccgcacaaaagtag	XLOC_I2_010926_8	18
aattaactggtctctgtccg	XLOC_I2_010926_9	18
attgtgtttgcgcagttttc	XLOC_I2_010926_10	18
gagaggcatacatctcctct	XLOC_I2_010926_11	18
atctcagggaaagggtactc	XLOC_I2_010926_12	18
tccagtaaagttagctagag	XLOC_I2_010926_13	18
cttctaagcaatcacgctgt	XLOC_I2_010926_14	18
ggcttcagattggaatcctt	XLOC_I2_010926_15	18
gcactttttaccatgagaga	XLOC_I2_010926_16	18
gcagtttttagaaaatcact	XLOC_I2_010926_17	18
ccaaatggtcaatgcaattg	XLOC_I2_010926_18	18
attttctccctattgtgcga	XLOC_I2_010926_19	18
aaatcaaacgttgggttcct	XLOC_I2_010926_20	18
gggacttcattggcataact	XLOC_I2_010926_21	18
agatacagatatcaccctga	XLOC_I2_010926_22	18
aggatgatgagcactcatct	XLOC_I2_010926_23	18
catctcaggatgaacaccac	XLOC_I2_010926_24	18
tggggaacacctagttatca	XLOC_I2_010926_25	18
ctactccagatatgaacttg	XLOC_I2_010926_26	18
tggtttatggtttcttctac	XLOC_I2_010926_27	18
gacacttttaataagctttg	XLOC_I2_010926_28	18
gaaagtaccattcatccgca	XLOC_I2_010926_29	18
aggttatgcttctactcaaa	XLOC_I2_010926_30	18
actttttctgtgaatatgcg	XLOC_I2_010926_31	18
cgggcgcacaaaccagagag	NR_024031_1	19
caactccagctgacaaagag	NR_024031_2	19
cgaaacccgctacatagtgg	NR_024031_3	19
gaactcctggagctcaaggt	NR_024031_4	19
cacttccgcagacgtaagag	NR_024031_5	19
aacctgcgctaagaactgag	NR_024031_6	19
gaaataccagcaacaggaca	NR_024031_7	19
cctattgtaactgaagggat	NR_024031_8	19
ttggccttattagaggcact	NR_024031_9	19
tgctacaagttagtacgcat	NR_024031_10	19
tggcactgcacggacacgtg	NR_024031_11	19
gaacatgaagcacctgctac	NR_024031_12	19
cggggatcctaggctcccag	NR_038322_1	20
tttcagtgttctgcaaaact	NR_038322_2	20
gaagtccattttagagtcca	NR_038322_3	20
atggtccgtgggtttcttta	NR_038322_4	20
gaatgccacaatacatattg	NR_038322_5	20
gcccctttaagcttgtactt	NR_038322_6	20
agcaatatgaaggaccctag	NR_038322_7	20
ggctctagtctaaaggaacg	NR_038322_8	20
tcaatgaaaacttatggcca	NR_038322_9	20
ttccaactgtgtaacaggac	NR_038322_10	20
gcccaaaatctgagggaatg	NR_038322_11	20
gtgagtttaaatcacctacc	NR_038322_12	20
ctggacatggtacatgcttt	NR_038322_13	20
gccttgttgccatgtatcca	NR_038322_14	20
gcccatgatagtattttagg	NR_038322_15	20
ttcgtgctccttcttagaat	NR_038322_16	20
agcattgacaatgctaagct	NR_038322_17	20
tacagacttcagggattgga	NR_027063_1	21
caatgcagaattggtcttgt	NR_027063_2	21
tgtaaagcacagtctctctc	NR_027063_3	21
cagtatcaaggatcttactc	NR_027063_4	21
ccaaggttaagttttcatct	NR_027063_5	21
ggtctaatcaccaggtcctt	NR_027063_6	21
ttctggccctaaagactctc	NR_027063_7	21
gctctgtattttctctcagc	NR_027063_8	21
acccgactgtaagctcttca	NR_027063_9	21
atcattagctaacattgggg	NR_027063_10	21
ccacatttcttgttgatgcc	NR_027063_11	21
aatagtcccatctgtctcgc	NR_027063_12	21
cgttggatctctcgaaactc	NR_027063_13	21
gacaaaaatgaagcgaaggc	NR_027063_14	21
aaaaggcgccgcgcgttcaa	NR_027063_15	21
tgacacatccgccatggctg	NR_027063_16	21
ctactagcacggacaactgc	NR_027063_17	21
aggagtactccagaagcgaa	NR_027063_18	21
gcagtcggttcgcctgccag	NR_027063_19	21
aaggcgcagagtctcaggcc	NR_027063_20	21
acatggcaaggtggccatga	NR_027063_21	21
ctgtgtggcaagcctggttc	NR_027063_22	21
aagcaacactccaggaagag	NR_027063_23	21
ccggtagtctatatgcatct	NR_027063_24	21
tgcaagaagaagtcatttct	NR_027063_25	21
catcttagcggaagctgatc	XLOC_009474_1	22
acataacagacttggccaag	XLOC_009474_2	22
gccattaatttgcctgcaaa	XLOC_009474_3	22
ggcatgatccataatcggtt	XLOC_009474_4	22
tgttaaaagcaaggtctccc	XLOC_009474_5	22
atccgaaggaatgcttgaag	XLOC_009474_6	22
gagagacaacaaagcgctat	XLOC_009474_7	22
caccgaaggcttaaagtagg	XLOC_009474_8	22
ggagcttccagttgaattca	XLOC_009474_9	22
ggattgggaaccactagttc	XLOC_009474_10	22
gccagacccagtaagaaaaa	XLOC_009474_11	22
ccgctgctattagaatgcat	XLOC_009474_12	22
caggtctgtctgttctgttg	XLOC_009474_13	22
gtgtatgagaccttgcagtg	XLOC_009474_14	22
tccttcatgaagccattcag	XLOC_009474_15	22
gcggaagaacgaatgtaact	XLOC_009474_16	22
tttgtctgcgaacactcttt	XLOC_009474_17	22
aagtgatcagtgccttgatg	XLOC_009474_18	22
acttcactcagaggcatttg	XLOC_009474_19	22
gtttgcctcagacaggtatc	XLOC_009474_20	22
ggggaataagcataaccctg	XLOC_009474_21	22
ggcttaatgatcctgaaggg	XLOC_009474_22	22
gggtgtaccagtgcattaat	XLOC_009474_23	22
tccaagttggcaagtaactc	XLOC_009474_24	22
tgcagataaactcatgccag	XLOC_009474_25	22
agtgcagctttggttcatat	XLOC_009474_26	22
ttcccagttgaagctgaaaa	XLOC_009474_27	22
tggagctgcttttatccttg	XLOC_009474_28	22
tcaggataatcagaccacca	XLOC_009474_29	22
aaaggcaaatgactcaaggt	XLOC_009474_30	22
tcaccctgaattcgttttgt	XLOC_009474_31	22
cgtagaggatcctagaccag	XLOC_009474_32	22
aaccagtgtttgatgaagct	XLOC_009474_33	22
gtgaaggactttcgtaacgg	XLOC_009474_34	22
taaacgcagacgaaaatgga	XLOC_009474_35	22
cgtctataaatacgcctcgc	XLOC_009474_36	22
tctgcatgtgtagtttgcat	XLOC_009474_37	22
ggtgtttgatgacccgttta	XLOC_009474_38	22
tactgtccctcaagagaaca	XLOC_009474_39	22
tggaaagtaaagccctgaac	XLOC_009474_40	22
aagatttcccaagcagacag	XLOC_009474_41	22
taaaaggccacttgaactcg	XLOC_009474_42	22
ctgtgtcttcggagacaaag	XLOC_009474_43	22
agcagtgtaaacacttctgg	XLOC_009474_44	22
cctaaccaggcataacacag	XLOC_009474_45	22
gttcagaaggtctgaagctc	XLOC_009474_46	22
gtgctgctatcttagctgtc	XLOC_009474_47	22
cattttagcaacgcagaagc	XLOC_009474_48	22
ttggaacgagatgactcatg	XLOC_L2_008203_1	23
ttcccaatgatgtacacacg	XLOC_L2_008203_2	23
gcgaccatccagtcatttat	XLOC_L2_008203_3	23
gcaccgcttgtctggaatgt	XLOC_L2_008203_4	23
ctgatccactttgcttgtca	XLOC_L2_008203_5	23
gaaaagatgctggtgactgc	XLOC_L2_008203_6	23
ataaaaaggaaggccgactc	XLOC_L2_008203_7	23
gatagtgtctgcttagggct	XLOC_L2_008203_8	23
tgtctgcatagctccttggg	XLOC_L2_008203_9	23
tgtttctcctctaggcagga	XLOC_L2_008203_10	23
tctgtgaactgtctccctaa	XLOC_L2_008203_11	23
aattgtgccctgtgaagtac	XLOC_L2_008203_12	23
cggtgatccatgattgattt	XLOC_L2_008203_13	23
catccaatcatgctcacagg	XLOC_L2_008203_14	23
tggagcaatctcctaatcaa	XLOC_L2_008203_15	23
aagacccagatgccgtttta	XLOC_L2_008203_16	23
aactccttcttcctgggatg	XLOC_012564_1	24
gtttttgaatggcatcacgg	XLOC_012564_2	24
gtcaagaccaggagttgaac	XLOC_012564_3	24
ggctcaaaaagctgtcgttt	XLOC_012564_4	24
gctcatgcacatttaaatgt	XLOC_012564_5	24
ctaaccagctatctgccttg	XLOC_012564_6	24
aagctgggtacaacagggta	XLOC_012564_7	24
cccctgaaagtttttgaaac	XLOC_012564_8	24
gaggcaccaactttgaagtc	XLOC_012564_9	24
gtcaataagggcaaagacct	XLOC_012564_10	24
ccaggcaaatcagtatggtt	XLOC_012564_11	24
atttctctgcatctgggttg	XLOC_012564_12	24
gggtcctttggaagacaaac	XLOC_012564_13	24
ggtcattgaattccaagagt	XLOC_012564_14	24
tcagacaagaggcaatctcc	XLOC_012564_15	24
tcctgttctggaaagagaaa	XLOC_012197_1	25
atacctctgtatggtgtcgg	XLOC_012197_2	25
gaagaaaggattccggcatc	XLOC_012197_3	25
acttactggtaagcttctgt	XLOC_012197_4	25
ctccaactggattagccttg	XLOC_012197_5	25
tgcacccagtcctatagcag	XLOC_012197_6	25
tctgcaacaaagagagcttt	XLOC_012197_7	25
gaaagtgaatttgcatgccc	XLOC_012197_8	25
ctctgacgtgaaagattgta	XLOC_012197_9	25
acttctgtgttacaagaagc	XLOC_012197_10	25
gttcctgttttatgggctga	XLOC_012197_11	25
cccaattcttccaagaggtt	XLOC_012197_12	25
gggtcacctcttcacaaatc	XLOC_012046_(exonsuniquetoNR_036444)_1	26
gcatccaacattgtcttgaa	XLOC_012046_(exonsuniquetoNR_036444)_2	26
gcagttgctggcaaatccgt	XLOC_012046_(exonsuniquetoNR_036444)_3	26
cagagctggttttgacagtg	XLOC_012046_(exonsuniquetoNR_036444)_4	26
ttggtatcttcggaagacac	XLOC_012046_(exonsuniquetoNR_036444)_5	26
gtttttcagatgtaaatccc	XLOC_012046_(exonsuniquetoNR_036444)_6	26
cacacagctccaaagatgat	XLOC_012046_(exonsuniquetoNR_036444)_7	26
acttcctcaggtagaaagca	XLOC_012046_(exonsuniquetoNR_036444)_8	26
ctctccacaagcaagcatag	XLOC_012046_(exonsuniquetoNR_036444)_9	26
tggactctgagcacacaatc	XLOC_012046_(exonsuniquetoNR_036444)_10	26
ggctcggattcttaaatcct	XLOC_012046_(exonsuniquetoNR_036444)_11	26
ttgattcacaatggctcagt	XLOC_012046_(exonsuniquetoNR_036444)_12	26
ctgttagtatgcaggtcgag	XLOC_012046_(exonsuniquetoNR_036444)_13	26
aaatcaagcaagctcttctg	XLOC_012046_(exonsuniquetoNR_036444)_14	26
cacaggcaggagcctaggac	XLOC_012046_(exonsuniquetoNR_036444)_15	26
gagagagtgcccctggaatc	XLOC_012046_(exonsuniquetoNR_036444)_16	26
gatgtacctgccaccgtctg	XLOC_012046_(exonsuniquetoNR_036444)_17	26
tgtgggcaatttccattgag	XLOC_012046_(exonsuniquetoNR_036444)_18	26
caggatctgtctttagggtg	XLOC_012046_(exonsuniquetoNR_036444)_19	26
ccactcacattgttgctgaa	XLOC_012046_(exonsuniquetoNR_036444)_20	26
ttcatgctggacaaatgtgt	XLOC_012046_(exonsuniquetoNR_036444)_21	26
gagctgtcatcgtgaagtga	XLOC_012046_(exonsuniquetoNR_036444)_22	26
caactgcaaaccaaaaggtg	XLOC_012046_(exonsuniquetoNR_036444)_23	26
caggctcctacttctaagct	XLOC_012046_(exonsuniquetoNR_036444)_24	26
ttctgtgaattcctgaagcc	XLOC_012046_(exonsuniquetoNR_036444)_25	26
cttctccaagcacaaagtgt	XLOC_012046_(exonsuniquetoNR_036444)_26	26
caggttgcaggatattccta	XLOC_012046_(exonsuniquetoNR_036444)_27	26
ccaggtgcacaggctcagag	XLOC_012046_(exonsuniquetoNR_036444)_28	26
tcatacacaggacctccagg	XLOC_012046_(exonsuniquetoNR_036444)_29	26
aaccccatgctgatgagtat	XLOC_012046_(exonsuniquetoNR_036444)_30	26
taggttgtctccactgctag	XLOC_012046_(exonsuniquetoNR_036444)_31	26
atgcttttcactgctgtagg	XLOC_012046_(exonsuniquetoNR_036444)_32	26
ttaagagcactgctgaacac	XLOC_012046_(exonsuniquetoNR_036444)_33	26
ttagaatgtgttcaggctgc	XLOC_012046_(exonsuniquetoNR_036444)_34	26
ccctagttctaaatgccctg	XLOC_012046_(exonsuniquetoNR_036444)_35	26
acactttgcaaaggagagtg	XLOC_012046_(exonsuniquetoNR_036444)_36	26
ctcttccacctgtttttggg	XLOC_012046_(exonsuniquetoNR_036444)_37	26
gtactcggccttctaattgg	XLOC_012046_(exonsuniquetoNR_036444)_38	26
cagctctggcatattcatgg	XLOC_012046_(exonsuniquetoNR_036444)_39	26
cccctgggtttcagttattt	XLOC_012046_(exonsuniquetoNR_036444)_40	26
gaatgtatggtcacccaagc	XLOC_012046_(exonsuniquetoNR_036444)_41	26
agttgtaacgttgtccatcg	XLOC_012046_(exonsuniquetoNR_036444)_42	26
cacccttgtgatttagggag	XLOC_011264_1	27
gtgcagccatttcatcttca	XLOC_011264_2	27
ttcttgggcccatcacagtt	XLOC_011264_3	27
cctggagtgattggcttagt	XLOC_011264_4	27
ctgcctggatcctgggaaaa	XLOC_011264_5	27
tacaacgtggatgctggaat	XLOC_011264_6	27
tggggttaaatgaacctcaa	XLOC_011264_7	27
gcttgagatgtagaatcact	XLOC_011264_8	27
atatctcagctgagctcctc	XLOC_011264_9	27
gtgtttggttcttcccatct	XLOC_011264_10	27
cttggtcgagttgctctttg	XLOC_011264_11	27
gctctcctctaaagcctgta	XLOC_011264_12	27
tttctaacaatgcagggctc	XLOC_011264_13	27
cgagtattgcagcagccttt	XLOC_011264_14	27
gagcatagtcagggacagat	XLOC_011264_15	27
cagctgaggacaaacatgag	XLOC_011264_16	27
acttggcttcgtctgaaaat	XLOC_011264_17	27
caggaagcactgcggcgaaa	XLOC_011264_18	27
ctaggagcacacacgtgacg	XLOC_011264_19	27
cagaagggccaagataccag	XLOC_011264_20	27
agaaagagccccgggaagaa	XLOC_011264_21	27
gagaacccagagtcccagat	XLOC_011264_22	27
cggctcttttctgatggatc	XLOC_011264_23	27
tggctcttccttgatgaggg	XLOC_011264_24	27
ccacactgggatgttcgtgg	XLOC_011264_25	27
gtggcctccagctcagctag	XLOC_010709_1	28
gtgcaggccgccggaactca	XLOC_010709_2	28
gattctcgggactccagggt	XLOC_010709_3	28
tttgggcatttgtctggaac	XLOC_010709_4	28
tttcgaacatgcaggaatgt	XLOC_010709_5	28
caactggatttgtgctttgc	XLOC_010709_6	28
ctgtgtcctcaacttccttg	XLOC_010709_7	28
gtttggagacagtccaagtc	XLOC_010709_8	28
gtgcactcagaagaatgaac	XLOC_010709_9	28
gcccaataggatgctccgag	XLOC_010709_10	28
tggcctaattgtcctctact	XLOC_010709_11	28
ccagttggttagaacgtgta	XLOC_010556_1	29
atttgctgtgtcctgacctc	XLOC_010556_2	29
gctgagtattgatcccagtg	XLOC_010556_3	29
cttggtgttgatttgacagc	XLOC_010556_4	29
agcttaacaatctgctccag	XLOC_010556_5	29
gtgaggcagagcccagactc	XLOC_010556_6	29
ccgagattcctctgagacaa	XLOC_010556_7	29
gagcttgtccctgtcttctt	XLOC_010556_8	29
tgtcacttgctgcaaagaag	XLOC_010556_9	29
ccatctcgatatgacaagga	XLOC_010556_10	29
gtctacaaagcctgcatttt	XLOC_010556_11	29
ttgaatctgtctgtctaaga	XLOC_010556_12	29
ccagccaaagaagtttcctt	XLOC_010556_13	29
acgagaggaaacagatgtgc	XLOC_010556_14	29
gacagaatgttaagcgctga	XLOC_010556_15	29
cattgctatcatttttaagg	XLOC_010556_16	29
aactgttgcgacattgttgc	XLOC_010556_17	29
agctctctctgcagtaaatt	XLOC_010556_18	29
aaagctgtgtctcctaaact	XLOC_010556_19	29
ggactcatttgcactcaact	XLOC_010556_20	29
aggccctgatgcaagaggaa	XLOC_010556_21	29
tgaaggcaggatgactcagt	XLOC_010556_22	29
ctgccacttagctggaagct	XLOC_010556_23	29
cttctggaatggagctaagg	XLOC_010556_24	29
cctgataagctgcagaactg	XLOC_010556_25	29
tctaccagctgcccataatg	XLOC_009702_3	30
catccggctctcagaagtgg	XLOC_009702_4	30
tctggacctggctccaagtc	XLOC_009702_5	30
cagttcagagaaggctaccg	XLOC_009702_6	30
cttggacacaaaaatcgcgg	XLOC_009702_8	30
ttggtctcagagggactctg	XLOC_009702_9	30
tttagacacttctcgagggc	XLOC_009702_10	30
tgtttggctatcaactgtct	XLOC_009702_11	30
cagtcagtgaatccaaaact	XLOC_009702_12	30
cttgataccagtctactgct	XLOC_009702_13	30
gctgaatggtcaatgtctgg	XLOC_009702_14	30
gtctttgtgctgaatgttca	XLOC_009702_15	30
ctcttctggtctggtctgtt	XLOC_009702_16	30
tagtttcccctattctgtgg	XLOC_009702_17	30
tttgtattgtcagtatgcct	XLOC_009702_18	30
ggtccactacgttagaagga	XLOC_009702_19	30
aagatggatacatgctccag	XLOC_009702_20	30
gcccaaacattgtgaaagtg	XLOC_009702_21	30
tggatagagggctcattaca	XLOC_009702_22	30
aatccagtcaattcgcagag	XLOC_009702_23	30
catggcagcaagaatgagag	XLOC_009702_24	30
taagcatagttggtccattg	XLOC_009702_25	30
agtggttatcatgttatcct	XLOC_009702_26	30
gcttgctttgcctctattct	XLOC_009662_1	31
aactaaagacaaagctggct	XLOC_009662_2	31
gcagctacagagtgtccata	XLOC_009662_3	31
cctgccattctcagaagtta	XLOC_009662_4	31
tggccaatccatgaatcatt	XLOC_009662_5	31
tagcctcaagtagcagagac	XLOC_009662_6	31
aggttaaatcttgtgtaacc	XLOC_009662_7	31
aggccctcaaaaatttgttg	XLOC_009662_8	31
tggatccctgactttcgtat	XLOC_009662_9	31
ttctgggaattgaaagagcc	XLOC_009662_10	31
aaacgagcagaggatcaaaa	XLOC_009662_11	31
cacacctcaggtgaactttt	XLOC_009662_12	31
tggaatcaccattaaccctg	XLOC_009662_13	31
agtcgttactgcctatggta	XLOC_009662_14	31
taaccagcacagtgtttagc	XLOC_009662_15	31
caggctattgggccctttgg	XLOC_009662_16	31
tggattattagctctgctgg	XLOC_009662_17	31
acagtccgaatgcataactt	XLOC_009662_18	31
agagtatgcattttgccagt	XLOC_009662_19	31
tccattcaattgagtttaga	XLOC_009662_20	31
tcaggaagtcttctcaaaga	XLOC_009662_21	31
gcttggatttcctagcatgt	XLOC_009662_22	31
aaaacagaagagcaatgaca	XLOC_009662_23	31
tgtttccagacttgctgatc	XLOC_009662_24	31
tgtcaccatatctcagagtg	XLOC_009662_25	31
tggtccccattatgcataac	XLOC_009662_26	31
atgttgtattaatgtcccat	XLOC_009662_27	31
gcatgtgcaggcactgatag	XLOC_009662_28	31
cattggaggcaacgtatcac	XLOC_009662_29	31
ccagaaaatgctaatggagc	XLOC_009662_30	31
gattaacccatttgattgct	XLOC_009662_31	31
acaggatggccataatgttg	XLOC_009662_32	31
attccaattatggagcagtt	XLOC_009662_33	31
gggatcattaactaaaagac	XLOC_009662_34	31
ataaactaggctagttggca	XLOC_009662_35	31
ccaagatgtactcgaaagct	XLOC_009662_36	31
aaagctatctttcagtggtg	XLOC_009662_37	31
tcggtccagatatcttagaa	XLOC_009662_38	31
tctatcaagaatcagctgaa	XLOC_009662_39	31
cctgatatgctttatcccgc	XLOC_009662_40	31
tgttccagctgtgtttcatt	XLOC_009662_41	31
tgctgcttgtttcacctatt	XLOC_009662_42	31
tgttgtgtgcttcgaattct	XLOC_009662_43	31
agaatccagtttttttaccg	XLOC_009662_44	31
cagcagtagtggctcagaac	XLOC_009447_1	32
gatcccaaagttcctggagt	XLOC_009447_2	32
gatggaagagctcgcttctc	XLOC_009447_3	32
cagccctggctctgagagag	XLOC_009447_4	32
tgtcagggccagttccaaca	XLOC_009447_5	32
ttcgtgaaagtttaactgac	XLOC_009447_6	32
atggcttcaagttcaggaac	XLOC_009447_7	32
gactggcagtgaaagaacag	XLOC_009447_8	32
cttaactcactgacccaagg	XLOC_009447_9	32
gccttgtgtcaccactttat	XLOC_009447_10	32
gagagtgagctccctgcaca	XLOC_009447_11	32
cctcactagtatctggcaga	XLOC_009447_12	32
agatttgtatgcaccttgca	XLOC_009447_13	32
gttctttcactgagacatgt	XLOC_009447_14	32
caagtcttcctactgctttg	XLOC_009447_15	32
caggaaactcacctcttctg	XLOC_009447_16	32
gagctctgcccagtaaaaac	XLOC_009447_17	32
gaagcagccaagtcctcctg	XLOC_009447_18	32
ctaccctggggatagctagt	XLOC_009447_19	32
agccccagacgcatgtctgt	XLOC_009447_20	32
tcggtacatgctagagatgt	XLOC_009447_21	32
catcctgcgtgcagcaggag	XLOC_009447_22	32
gacttcctgcagtctgctct	XLOC_009447_23	32
tcatcgcatcactccgatag	XLOC_009447_24	32
attttccccattccagggta	XLOC_008583_1	33
ccggactgagtggcatgtcc	XLOC_008583_2	33
aactctctgagttctggagc	XLOC_008583_3	33
gcagggaacgcgatctccac	XLOC_008583_4	33
ttcccagcagggaagcgatg	XLOC_008583_5	33
cggctaaagcgcctcatttg	XLOC_008583_6	33
ccacaaagaatctcgggtta	XLOC_008583_7	33
aaggcagctatggactaaga	XLOC_008583_8	33
gttagcaaggtctacaccac	XLOC_008583_9	33
cataagaggcgtttttgcac	XLOC_008583_10	33
gtgttttgctgactcctggc	XLOC_008583_11	33
cagtgactgcccaatcttta	XLOC_008583_12	33
ggcttacttgatgccagcac	XLOC_008174_1	34
ctaagcctttgccgaggtag	XLOC_008174_2	34
ttcaggctgctggtctcttg	XLOC_008174_3	34
aagatctaagccttccggat	XLOC_008174_4	34
cacggtctgaactcttggcc	XLOC_008174_5	34
ttttcagtcggtatctgtgg	XLOC_008174_6	34
aggaacttttgctcatgcta	XLOC_008174_7	34
ctgggagcaaaggaaagcat	XLOC_008174_8	34
cagactggaaccagggttgc	XLOC_008174_9	34
cagccaggtctacaatgctt	XLOC_008174_10	34
ccccatattggtggtttaga	XLOC_008174_11	34
taggttcggctgagacataa	XLOC_008174_12	34
taagaccacatagggactgg	XLOC_008174_13	34
gttaggcctgggacctgcct	XLOC_008174_14	34
gaaggaatttagtgcagcca	XLOC_008174_15	34
ggcaacacagatttattggg	XLOC_008174_16	34
ggaaaagtctggactgcctc	XLOC_005764_1	35
gttgacagatgctgtcttgg	XLOC_005764_2	35
ctgacagctgatgggctcac	XLOC_005764_3	35
cgttctttgtgtgtctctcg	XLOC_005764_4	35
aaacttttcccggttcgcaa	XLOC_005764_5	35
gacgacgagtcgagaaagtc	XLOC_005764_6	35
gaaaatgcccagtggagtac	XLOC_005764_7	35
ttgtaaaacacttttgttgc	XLOC_005764_8	35
tgatgccaacatgtctggtg	XLOC_005764_9	35
gccacatggcccaactaaga	XLOC_005764_10	35
gtggtttcatgaagggttcc	XLOC_005764_11	35
acagcaactctccaggactg	XLOC_005764_12	35
tgtccagaggtacttatccc	XLOC_005764_13	35
ccaaggaggtacatgatcaa	XLOC_005764_14	35
gagtagaagagacagcacct	XLOC_005764_15	35
tgtctcaaagtgagtcaaga	XLOC_005764_16	35
gaggcagaccacataatcag	XLOC_005764_17	35
ccaaaactaggattctgtct	XLOC_005764_18	35
tgcaaggctatagatcagta	XLOC_005764_19	35
aggaactgtggatctattcc	XLOC_005764_20	35
tggtgacacacacttctcta	XLOC_005764_21	35
tctgaccgtatctccattgt	XLOC_005764_22	35
tctagcaaaaggtgtgcaag	XLOC_005764_23	35
gatgtgatgaacgcagagac	XLOC_005764_24	35
caggcaaaaaaggttcaata	XLOC_005764_25	35
gttttaaggccaccttataa	XLOC_005764_26	35
ggcatcactaatgagggaag	XLOC_005764_27	35
ccaaggagaagctggaaatt	XLOC_005764_28	35
cagaattcagagaaagctgg	XLOC_005764_29	35
taattgtccaaataacgggg	XLOC_005764_30	35
gtgaactaggccaagttgtc	XLOC_005764_31	35
ccatccaagaactcagtaag	XLOC_005764_32	35
taagtgcccattactgacat	XLOC_005764_33	35
atagaacaagtcctgaaggc	XLOC_005764_34	35
cttccctgaattcttgtggt	XLOC_005764_35	35
ttcccaaggataatgctata	XLOC_005764_36	35
tttatcaagaagttgatcct	XLOC_005764_37	35
tgtaacactatccaatgaag	XLOC_005764_38	35
ccctagagttttgactatgt	XLOC_005764_39	35
gattactacagaaactcatg	XLOC_005764_40	35
atccgtcttagtttaggcat	XLOC_005764_41	35
cagcacctcttaattcaggg	XLOC_005764_42	35
ttcttaagcctggtcaatgt	XLOC_005764_43	35
tgtcgacacactttaaagag	XLOC_005764_44	35
agctttagcactttgagtat	XLOC_005764_45	35
aaaacaccagagcagtcaac	XLOC_005764_46	35
tgctaaagcacgaatgaata	XLOC_005764_47	35
aaaggaaactcttgctaaat	XLOC_005764_48	35
cgtttgcatcacagcctcag	XLOC_005151_1	36
tgcttgcacaacgcttcctg	XLOC_005151_2	36
ggctctgacacaagggtcac	XLOC_005151_3	36
ccaggccgtctgtcatctgg	XLOC_005151_4	36
gtggtacctgctctgagaag	XLOC_005151_5	36
ttgtcacggggaaaggtcat	XLOC_005151_6	36
gaggtctgtgctctcctagt	XLOC_005151_7	36
ctcaaggtcacgcaaggttg	XLOC_005151_8	36
gcaggttacatcctaagagt	XLOC_005151_9	36
tcgtgtctttctcatcttgt	XLOC_005151_10	36
ccagagtctgctgatgtttt	XLOC_005151_11	36
cagttgaatccaccagctcg	XLOC_005151_12	36
ctcaagtgcagtcttctgag	XLOC_005151_13	36
agatcttcaactcacgatga	XLOC_005151_14	36
agtttctgcgagactaagca	XLOC_005151_15	36
ccaggtgagctagacttgat	XLOC_005151_16	36
aattgattcgccggcaccaa	XLOC_005151_17	36
caggctcttggtgaatttca	XLOC_005151_18	36
catggctctctagtttgtaa	XLOC_005151_19	36
ggtgtcctagctattggaca	XLOC_005151_20	36
attagtacacagcaggtgga	XLOC_005151_21	36
tctggctaaaaattctgctt	XLOC_005151_22	36
ttggtttggtgtatcacaca	XLOC_005151_23	36
ccagggtcattcaattcctt	XLOC_005151_24	36
tgcatcctatcagatgaagc	XLOC_005151_25	36
gagatattctatcagcctct	XLOC_005151_26	36
aagtttattcaccatctggg	XLOC_005151_27	36
gcgaacataaacatgttggt	XLOC_005151_28	36
caaagcagaaagacattgtg	XLOC_005151_29	36
gaatagttacttccagcact	XLOC_005151_30	36
ccaaaagagcggacgaagtt	XLOC_005151_31	36
catcttgtcactatgggcaa	XLOC_005151_32	36
aaatgggattaaccacaaat	XLOC_005151_33	36
gatacctttaggaagcagcc	XLOC_005151_34	36
cttcgcacacttctaggact	XLOC_005151_35	36
acctttaaccagaagtaagt	XLOC_005151_36	36
ttcgacattcagatcttagt	XLOC_005151_37	36
tctatgtgctgttgttatct	XLOC_005151_38	36
aaaaccgccgattgtaatgt	XLOC_005151_39	36
actttcacactacgaatggg	XLOC_005151_40	36
gcactgcttaaaatcgaagc	XLOC_005151_41	36
tgacttagacagctatgggc	XLOC_005151_42	36
ccagtgtcacacgctttttt	XLOC_005151_43	36
aaacatcctgttctcagtga	XLOC_005151_44	36
gtttttgtagctggcacatc	XLOC_005151_45	36
ttccagtctttgcattgcag	XLOC_005151_46	36
taatcttgccacgctctagt	XLOC_005151_47	36
ccttgtctggagtctgaaac	XLOC_005151_48	36
caagcaagtacccacttagg	XLOC_004803_1	37
acaagtttcgatttcagggt	XLOC_004803_2	37
gattcgtctgtcgttggctt	XLOC_004803_3	37
ctccagaaccctgtgctgtg	XLOC_004803_4	37
agaacccgcagaacagctcg	XLOC_004803_5	37
atctgagggattcggagctt	XLOC_004803_6	37
tcgatgcctccattttctcg	XLOC_004803_7	37
gtctctcggtctcagcacag	XLOC_004803_8	37
accgacatttcgcagaactg	XLOC_004803_9	37
cagtcattcgcaagctccag	XLOC_004803_10	37
gccataaggaatgttgtcct	XLOC_004803_11	37
gtttcttggtgacagcgctg	XLOC_004803_12	37
gagtttctcggtggccgaaa	XLOC_004803_13	37
ttttgctgtcacggcacatg	XLOC_004803_14	37
gttcgttagctctttcacca	XLOC_004803_15	37
tgtcactgtcgcagcacctg	XLOC_004803_16	37
tccatccgaggccttctagt	XLOC_004803_17	37
gttttcctgcttgctctggg	XLOC_004803_18	37
cgctagttgagccaaacaaa	XLOC_004803_19	37
cactggcctgacagttttcc	XLOC_004803_20	37
gatcaccggtttctcacatc	XLOC_004803_21	37
gattttcacaccagcgagtc	XLOC_004803_22	37
cttgccgggtcctagagcag	XLOC_004803_23	37
tttgtctggcaaagtcgctg	XLOC_004803_24	37
tggcgaccaaaaaagacatg	XLOC_004803_25	37
gactgccggctgcatctttg	XLOC_004803_26	37
gactctcttttccctgaacg	XLOC_004803_27	37
taggccaccaaagaaagttc	XLOC_004803_28	37
cagtagcagttttttatttc	XLOC_004803_29	37
tttcttaagcctgaagccac	XLOC_004803_30	37
cggatcagccaagaaaaata	XLOC_004803_31	37
ggccctcagtaattagggat	XLOC_004803_32	37
ctctgcgaatcgcacttggt	XLOC_004803_33	37
tctggatccttattccagct	XLOC_004803_34	37
acgaaggcctaggacagaga	XLOC_004803_35	37
ctagcctagaatccgtgagg	XLOC_004803_36	37
atctcggacctagagtttcc	XLOC_004803_37	37
gctgtgcctttcattcttca	XLOC_004803_38	37
gattcccacagagttccatc	XLOC_004803_39	37
agtgaaccatcagaataagg	XLOC_004803_40	37
ccaaatatcaaggacatctg	XLOC_004803_41	37
gtctcactgccaatttcacg	XLOC_004803_42	37
cttttccctgggcttagagg	XLOC_004803_43	37
agagacagagaaccacaatt	XLOC_004803_44	37
gcatttcaaagatcacggtg	XLOC_004803_45	37
ggatagtaaagttcacctgc	XLOC_004803_46	37
catcgcttctgcctaggatc	XLOC_004803_47	37
gtgccttctctgcctttgtc	XLOC_004803_48	37
gtaaagagtgtgtagctccg	XLOC_004122_1	38
tgaacgattgtgctgtgtac	XLOC_004122_2	38
ccgagagacgagcctttggc	XLOC_004122_3	38
gactccttccactaggcaga	XLOC_004122_4	38
aaatccgaaacgcccgtgac	XLOC_004122_5	38
cgtcaaacctttgggaagca	XLOC_004122_6	38
ccacaagcgcagcagtggtg	XLOC_004122_7	38
tacccggtgttcctgcagtc	XLOC_004122_8	38
tctggagagatacttgtggc	XLOC_004122_9	38
cttgactgagcttgtcacag	XLOC_004122_10	38
ccagcttttacttaggagcc	XLOC_004122_11	38
agctttctactctgagctct	XLOC_004122_12	38
gacctgttgtgcagaacttc	XLOC_004122_13	38
aactgttagagcaggccaag	XLOC_004122_14	38
actggagaaagcatctagga	XLOC_003526_1	39
cttcggagatcccagtcagg	XLOC_003526_2	39
aaatagtttcagctgagtca	XLOC_003526_3	39
ggtcgtctgaagacaaatgt	XLOC_003526_4	39
gcaggtttaagccaagtttg	XLOC_003526_5	39
cacggtgaatccattgtcaa	XLOC_003526_6	39
tgctgttttttatccattgt	XLOC_003526_7	39
gctttgtctgttaaaatccc	XLOC_003526_8	39
tgagaacgaccacataccag	XLOC_003526_9	39
aaaagcaaaatgggcctttg	XLOC_003526_10	39
acagagttacagagttgcag	XLOC_003526_11	39
aaagccaccttagcagatac	XLOC_003526_12	39
ccaagacccaatgagagaaa	XLOC_003526_13	39
ataggaacgtcctattcgcc	XLOC_003526_14	39
tcacagtctctttctgagtt	XLOC_003526_15	39
gtttcgtgagtgcctcttta	XLOC_003526_16	39
attctttttcccggagaagg	XLOC_003526_17	39
catatcagctgaaaaggaga	XLOC_003526_18	39
aggaaaggacagatcaagtc	XLOC_003526_19	39
tttaaacacagatggcactt	XLOC_003526_20	39
ttgagttagagtaacagcct	XLOC_003526_21	39
attttactcttgcaagtctg	XLOC_003526_22	39
gcagttcgggtcatttcctg	XLOC_002408_1	40
aagcaattcagttgtcttct	XLOC_002408_2	40
aaaactgtgtacttcagggc	XLOC_002408_3	40
acaggccccaaaatgaatta	XLOC_002408_4	40
aagtgctttgccattctgat	XLOC_002408_5	40
caatcacagagctctccttg	XLOC_002408_6	40
aaagttacactatgcggcaa	XLOC_002408_7	40
tgttacagtatgctcacaca	XLOC_002408_8	40
aatgggttacacattgctga	XLOC_002408_9	40
ccttgttgagagtgacaaca	XLOC_002408_10	40
gctacctcttgactccagtt	XLOC_002408_11	40
atggatcaacataaaacagt	XLOC_002408_12	40
tttattggctgtcaaggacc	XLOC_002408_13	40
tcacgtattcttccagtgtc	XLOC_002408_14	40
gaaagttaaggccggttagc	XLOC_002094_1	41
tccatggatgtaagatcatt	XLOC_002094_2	41
ttccacttgctcagacagtc	XLOC_002094_3	41
atctgtgttataccatggct	XLOC_002094_4	41
tgattaccatcatcactgag	XLOC_002094_5	41
ggaccactaccttcttttgg	XLOC_002094_6	41
acagttcttacagttcaggg	XLOC_002094_7	41
tcaacttggagtgcatgaaa	XLOC_002094_8	41
tgccgtactgattaggattt	XLOC_002094_9	41
caggcactacggaatctttg	XLOC_002094_10	41
accttgagaagactgatctt	XLOC_002094_11	41
tcatgtaagtacacagtgaa	XLOC_002094_12	41
gaaggttctgttccctgtcc	XLOC_000304_1	42
atctagtctaccagctgctc	XLOC_000304_2	42
acctatttgtaactccaggg	XLOC_000304_3	42
ggccaggattcttaagtctc	XLOC_000304_4	42
caagagatgaagcttcggag	XLOC_000304_5	42
cagggattgaaatctgtcct	XLOC_000304_6	42
acataggtttcatcctggga	XLOC_000304_7	42
gcacagtagctggtatttgg	XLOC_000304_8	42
cctggttccatgatctcttc	XLOC_000304_9	42
aattctctggcattgtggac	XLOC_000304_10	42
gttcagctttgtggttctct	XLOC_000304_11	42
aacaggggaaatctcatcat	XLOC_000304_12	42
tttacttccttgtttatgtg	XLOC_000304_13	42
tggagttctgagagcacaag	XLOC_000304_14	42
ccctttgctatcgtttcatg	XLOC_000304_15	42
ccaggaaacacttagctgtt	XLOC_000304_16	42
ggaactgaaatggcagaaac	XLOC_000304_17	42
tgcacctcaaagcacgataa	XLOC_000304_18	42
ccctgggtttgctgcagttc	XLOC_000304_19	42
cttttcaacgtagccttgga	XLOC_000304_20	42
gtgtcgacatcacgtcatta	XLOC_000304_21	42
gttcttttcctggaggatcc	XLOC_000304_22	42
catcgatccggggttatctc	XLOC_000304_23	42
tgtttcttcatagcccttgt	XLOC_000304_24	42
aaacggaaattcactgtcgc	NR_033857exons0-2_1	43
tcaggtccgcttggacaccg	NR_033857exons0-2_2	43
taacctgctcacagctgcaa	NR_033857exons0-2_3	43
tcaacttctgccaatgaagt	NR_033857exons0-2_4	43
gagcaaagggctcggcactc	NM_139078(XLOC_010202_neighbor)_1	44
tcctccgacatactcagtgg	NM_139078(XLOC_010202_neighbor)_2	44
ttgatggctttgtccatgtc	NM_139078(XLOC_010202_neighbor)_3	44
cagcttctgagtccaattga	NM_139078(XLOC_010202_neighbor)_4	44
cagactctaactggaccact	NM_139078(XLOC_010202_neighbor)_5	44
caaaccgttcttgagtagat	NM_139078(XLOC_010202_neighbor)_6	44
cacatcatgtgcagacgtac	NM_139078(XLOC_010202_neighbor)_7	44
ctggacactgttagcaaaca	NM_139078(XLOC_010202_neighbor)_8	44
ttacaattaagagtcgggcc	NM_139078(XLOC_010202_neighbor)_9	44
gctggctgattctgtgaaat	NM_139078(XLOC_010202_neighbor)_10	44
atctgctttgttacttggct	NM_139078(XLOC_010202_neighbor)_11	44
gggcatccaaagagttatcc	NM_139078(XLOC_010202_neighbor)_12	44
catcaagtcaccttggtcaa	NM_139078(XLOC_010202_neighbor)_13	44
cttctgatgccttctttgcg	NM_139078(XLOC_010202_neighbor)_14	44
taggtatgatgccagatttc	NM_139078(XLOC_010202_neighbor)_15	44
caagtcacagctcttgttgt	NM_139078(XLOC_010202_neighbor)_16	44
cgcacagcatcacatagata	NM_139078(XLOC_010202_neighbor)_17	44
cttcgcatatcctttgggat	NM_139078(XLOC_010202_neighbor)_18	44
catctttggccatctctgag	NM_139078(XLOC_010202_neighbor)_19	44
tcgatggtgagtctctcctc	NM_139078(XLOC_010202_neighbor)_20	44
agcacattatccagggcctc	NM_139078(XLOC_010202_neighbor)_21	44
catcatcagctgagcagaag	NM_139078(XLOC_010202_neighbor)_22	44
cgcgtgagcctgctggattc	NM_139078(XLOC_010202_neighbor)_23	44
gtgccaagtaacttcctctt	NM_139078(XLOC_010202_neighbor)_24	44
atagacactgtcctttggct	NM_139078(XLOC_010202_neighbor)_25	44
ctccattctcatggtcgtgg	NM_139078(XLOC_010202_neighbor)_26	44
ggttatacttccaagcctcc	NM_139078(XLOC_010202_neighbor)_27	44
tctcttaggagtttgcattc	NM_139078(XLOC_010202_neighbor)_28	44
actttatctgtgaatccacg	NM_139078(XLOC_010202_neighbor)_29	44
tttctgccagttttagtcga	NM_139078(XLOC_010202_neighbor)_30	44
acgtggtttgctcttctatc	NM_139078(XLOC_010202_neighbor)_31	44
gctgtcattattgggattcg	NM_139078(XLOC_010202_neighbor)_32	44
agcagctttaatcaatgtgg	NM_139078(XLOC_010202_neighbor)_33	44
agtatgtctctagaactgag	NM_139078(XLOC_010202_neighbor)_34	44
ggtcctttttctactgctgg	NM_139078(XLOC_010202_neighbor)_35	44
actaatcagaaaggtcggta	NM_139078(XLOC_010202_neighbor)_36	44
ccagagtccttgattcaact	NM_139078(XLOC_010202_neighbor)_37	44
tatcttcgcagtcgctagaa	NM_023000(NR_029435_neighbor)_1	45
cgccttcatttttgttggtg	NM_023000(NR_029435_neighbor)_2	45
aatctttgcctcacagaagg	NM_023000(NR_029435_neighbor)_3	45
atcctgtttcaggagtacct	NM_023000(NR_029435_neighbor)_4	45
gctccaactcttaaaggacc	NM_023000(NR_029435_neighbor)_5	45
actagcatctgtcaacttgc	NM_023000(NR_029435_neighbor)_6	45
agacaaagtgaggtacgtct	NM_023000(NR_029435_neighbor)_7	45
gtgtctcactctctgcaaaa	NM_023000(NR_029435_neighbor)_8	45
gagttccaaaatgctctgga	NM_023000(NR_029435_neighbor)_9	45
ctctgttcgtcttctttgca	NM_023000(NR_029435_neighbor)_10	45
accaaagcaggataccattc	NM_023000(NR_029435_neighbor)_11	45
gctcagattccggtagattg	NM_023000(NR_029435_neighbor)_12	45
tttctgaagccctggtttag	NM_023000(NR_029435_neighbor)_13	45
actactggatgactcaagga	NM_023000(NR_029435_neighbor)_14	45
tgattggagtacctctgtct	NM_023000(NR_029435_neighbor)_15	45
ttatagcccaaaacaggtgg	NM_023000(NR_029435_neighbor)_16	45
aaataggaatgccaaggtcc	NM_023000(NR_029435_neighbor)_17	45
cattgtaggaagcagctgaa	NM_023000(NR_029435_neighbor)_18	45
actgaatatttgccgaacgg	NM_023000(NR_029435_neighbor)_19	45
tccgtcatcaatttcagtgc	NM_023000(NR_029435_neighbor)_20	45
gtccaaaggccagattatcc	NM_023000(NR_029435_neighbor)_21	45
ataagccatacggcatgttt	NM_023000(NR_029435_neighbor)_22	45
tttccttcactgtttgctgt	NM_023000(NR_029435_neighbor)_23	45
acttcagggtttctaaaggc	NM_023000(NR_029435_neighbor)_24	45
tcattctggccaaatgatga	NM_023000(NR_029435_neighbor)_25	45
ggatgcattggtttgactct	NM_023000(NR_029435_neighbor)_26	45
tacttcatggcaaaccaagg	NM_023000(NR_029435_neighbor)_27	45
cctcaatgctggtcttatcc	NM_023000(NR_029435_neighbor)_28	45
tcagagctttcaactgctac	NM_023000(NR_029435_neighbor)_29	45
gcttcgagactcatcttgac	NM_023000(NR_029435_neighbor)_30	45
tcacagagaccttcttgaga	NM_023000(NR_029435_neighbor)_31	45
atactacaggtaccagaggc	NM_023000(NR_029435_neighbor)_32	45
aggacaggaagatcttcact	NM_023000(NR_029435_neighbor)_33	45
cctgtctatggttgcaactt	NM_023000(NR_029435_neighbor)_34	45
atttatgtccatggcagcaa	NM_023000(NR_029435_neighbor)_35	45
aaaccagttgagtgctttct	NM_023000(NR_029435_neighbor)_36	45
tagatacaatccagcctgga	NM_023000(NR_029435_neighbor)_37	45
aaatatggcaggctgcttaa	NM_023000(NR_029435_neighbor)_38	45
tatcatgtgcacttgcttgt	NM_023000(NR_029435_neighbor)_39	45
gcagtaactattcagctggg	NM_023000(NR_029435_neighbor)_40	45
ggcacactgctgaacatata	NM_023000(NR_029435_neighbor)_41	45
gcaacctcctgtaaaaagga	NM_023000(NR_029435_neighbor)_42	45
ttgatggactgagacagact	NM_023000(NR_029435_neighbor)_43	45
aatgatccagatgcccattt	NM_023000(NR_029435_neighbor)_44	45
actaggactgccaaagtttc	NM_023000(NR_029435_neighbor)_45	45
gcatctcaactttgggagat	NM_023000(NR_029435_neighbor)_46	45
tgtggaacaattcacagaca	NM_023000(NR_029435_neighbor)_47	45
tgccatcactagtgtttagc	NM_023000(NR_029435_neighbor)_48	45
gacagcccactagtggcatg	XLOC_013841_1	46
gacagcctgtgtgctttctc	XLOC_013841_2	46
cccaatgcagggacagagag	XLOC_013841_3	46
ggtcaaatatcctcctgaca	XLOC_013841_4	46
tactccattcacactgcagg	XLOC_013841_5	46
gacactcaggctctaactca	XLOC_013841_6	46
ctgcgggtaagactgtagaa	XLOC_013841_7	46
ccgtttcatgctctttcgaa	XLOC_013841_8	46
gacacgttgctgtaacgtct	XLOC_013841_9	46
gtctacgcccatcatttcag	XLOC_013841_10	46
tgatagaaaccatttccgcc	XLOC_013841_11	46
tcgcctcatttgaaacttga	XLOC_013841_12	46
gtgaccctgcggttaaaacc	XLOC_013841_13	46
ggttagaaacgcggactctg	XLOC_013841_14	46
aaaattaagtggcagcgtcc	XLOC_013841_15	46
ccgccttgacatcaattacg	XLOC_013841_16	46
cgagttcatgaggcatttca	XLOC_013841_17	46
tgcagaacgcagcttaatta	XLOC_013841_18	46
atgttcagagctgagactct	XLOC_013841_19	46
gaacgcccatcttctgtctt	XLOC_013841_20	46
gactgggcagctcttctctg	XLOC_013841_21	46
gtcaagggtctctgaccagg	XLOC_013841_22	46
cctcaggtccagtcttctaa	XLOC_013841_23	46
gtgtgagattgacccaagaa	XLOC_013841_24	46
cctgaagccaattccagctg	XLOC_013841_25	46
ccagatcagggattccaaac	XLOC_013841_26	46
tttcttcaaacgggacacac	XLOC_013841_27	46
aacttgaactttcacagggc	XLOC_013841_28	46
ggctcagcaaacctcttaaa	XLOC_013841_29	46
ctcaaggctcgctctgtgtg	XLOC_013841_30	46
ccgtggcagacatcattaat	XLOC_013841_31	46
ccccagaaacacagcagttg	XLOC_013841_32	46
tgcgttttcttttatgtgca	XLOC_012046(exonsuniquetoNR_033925)_1	47
atgcaagcattcttcagtgg	XLOC_012046(exonsuniquetoNR_033925)_2	47
tatgtgcagagaagagctcc	XLOC_012046(exonsuniquetoNR_033925)_3	47
agataccatcactgtgtcgg	XLOC_012046(exonsuniquetoNR_033925)_4	47
gtttcctaagagcacacagt	XLOC_012046(exonsuniquetoNR_033925)_5	47
agcttgctaacttctttgct	XLOC_012046(exonsuniquetoNR_033925)_6	47
ctagatccgaaggctgtcta	XLOC_012046(exonsuniquetoNR_033925)_7	47
ctttccagctgaggaacaag	XLOC_012046(exonsuniquetoNR_033925)_8	47
ccggagctgattttctcatt	XLOC_012046(exonsuniquetoNR_033925)_9	47
gctgcctgattacaaagaca	XLOC_012046(exonsuniquetoNR_033925)_10	47
ttatgccacatgaaagcagt	XLOC_012046(exonsuniquetoNR_033925)_11	47
tgggaaaactagttcagctc	XLOC_012046(exonsuniquetoNR_033925)_12	47
aagacagctttctgttgcat	XLOC_012046(exonsuniquetoNR_033925)_13	47
atcaagaaatggcttccacg	XLOC_012046(exonsuniquetoNR_033925)_14	47
caaacgttcgcattggttta	XLOC_012046(exonsuniquetoNR_033925)_15	47
atgtttatttggcctctggc	XLOC_012046(exonsuniquetoNR_033925)_16	47
accatttgagctttcgatgt	XLOC_012046(exonsuniquetoNR_033925)_17	47
ttcagtggacctagttaggg	XLOC_012046(exonsuniquetoNR_033925)_18	47
agtgctgtcgataagcaaaa	XLOC_012046(exonsuniquetoNR_033925)_19	47
ctctctagtcaaggcaggat	XLOC_012046(exonsuniquetoNR_033925)_20	47
cacagttgatcacatgacga	XLOC_012046(exonsuniquetoNR_033925)_21	47
gcttccctgaagatgcttaa	XLOC_012046(exonsuniquetoNR_033925)_22	47
gttccgtacttgtaagacca	XLOC_012046(exonsuniquetoNR_033925)_23	47
gccatcatgtgctctgatta	XLOC_012046(exonsuniquetoNR_033925)_24	47
ccaacagatattcgcagtcc	XLOC_012046(exonsuniquetoNR_033925)_25	47
tctccacatgggataggaag	XLOC_012046(exonsuniquetoNR_033925)_26	47
gcagagaggataatgctctc	XLOC_012046(exonsuniquetoNR_033925)_27	47
tacaaagtgcatcatgggac	XLOC_012046(exonsuniquetoNR_033925)_28	47
cttgcaaccaatgaggatgt	XLOC_012046(exonsuniquetoNR_033925)_29	47
tggcagtagatattggacac	XLOC_012046(exonsuniquetoNR_033925)_30	47
ctatgaagctctgtggatgt	XLOC_012046(exonsuniquetoNR_033925)_31	47
gaggccaaaacctctacttg	XLOC_012046(exonsuniquetoNR_033925)_32	47
caaggaagaagggatacaca	XLOC_010263_1	48
actgctcactcctggttaaa	XLOC_010263_2	48
attcagcaaaggacttgtcc	XLOC_010263_3	48
gaagaacagggaaaggctcc	XLOC_010263_4	48
aagggagtttcagatccatg	XLOC_010263_5	48
gagcctgaactatctctggg	XLOC_010263_6	48
ttcatgctatcacatgaggc	XLOC_010263_7	48
tttgggccttagagaaaagc	XLOC_010263_8	48
cagggatagcaaaacgatct	XLOC_010263_9	48
ttacgaaacaagggtgacag	XLOC_010263_10	48
tattctgggactgacttcct	XLOC_010263_11	48
actcagcgcagcacttatta	XLOC_010263_12	48
tctctcttagggaaaactgt	XLOC_010263_13	48
ctttttgccattggtcgtgg	XLOC_010263_14	48
gggtctctcctgcatagaat	XLOC_010263_15	48
taggactccctaaacctagc	XLOC_010263_16	48
ctccctaattctagggagaa	XLOC_010263_17	48
gattgtcagttctctgcctg	XLOC_010263_18	48
ggagagatgaacaagcatcc	XLOC_010263_19	48
cttctaggccagaagaacca	XLOC_010263_20	48
gaagcgcaacacaccatttt	XLOC_010263_21	48
cacagctgcaaggagctaag	XLOC_010263_22	48
gaaacttaggacccaaggtg	XLOC_010263_23	48
cgggaaattcctagccaatt	XLOC_010263_24	48
gaagaaacacacaagggaca	XLOC_010263_25	48
ccgtgcagaataagtcatcc	XLOC_010263_26	48
tgtaaataggtcaggagcca	XLOC_010263_27	48
aatgaagaggctcctctttg	XLOC_010263_28	48
gaggacacaatcccacaagg	XLOC_010263_29	48
agagaaacacaatctgcaat	XLOC_010263_30	48
cctcatcagttacagtccag	XLOC_010263_31	48
tacaaccaagcctggaattt	XLOC_010263_32	48
tacaagtagccctgcggata	NM_005853(XLOC_011950_neighbor)_1	49
gaaatgacgctggtgctgta	NM_005853(XLOC_011950_neighbor)_2	49
gaagagcggccgagctcatc	NM_005853(XLOC_011950_neighbor)_3	49
gtaaggatggtaccccaagg	NM_005853(XLOC_011950_neighbor)_4	49
gtccccgtaagggtacgatc	NM_005853(XLOC_011950_neighbor)_5	49
cttgtggcgttcttccggta	NM_005853(XLOC_011950_neighbor)_6	49
tcgttgagccaggccttgag	NM_005853(XLOC_011950_neighbor)_7	49
cgttcttctccaggtcaatg	NM_005853(XLOC_011950_neighbor)_8	49
cttgtcctcgggcttctggg	NM_005853(XLOC_011950_neighbor)_9	49
ggctccttaaaatccgagtc	NM_005853(XLOC_011950_neighbor)_10	49
aatggataaccgagggcccg	NM_005853(XLOC_011950_neighbor)_11	49
ctgccaaagaccacagtttg	NM_005853(XLOC_011950_neighbor)_12	49
cttgaccttgtccgacgatg	NM_005853(XLOC_011950_neighbor)_13	49
gcatggagagccctcgttcc	NM_005853(XLOC_011950_neighbor)_14	49
ctagggcttgcccggctatg	NM_005853(XLOC_011950_neighbor)_15	49
ccgcctggaaaaggacactg	NM_005853(XLOC_011950_neighbor)_16	49
ttcgtgtagccgggatagaa	NM_005853(XLOC_011950_neighbor)_17	49
aaggtgtccgaaggagccat	NM_005853(XLOC_011950_neighbor)_18	49
cattgaaatgagaccccgga	NM_005853(XLOC_011950_neighbor)_19	49
gttcaacacggtctggttta	NM_005853(XLOC_011950_neighbor)_20	49
gtctttagccaaagcgtccg	NM_005853(XLOC_011950_neighbor)_21	49
actggctccgcaacattttc	NM_005853(XLOC_011950_neighbor)_22	49
tctttgcacaggtctagctg	NM_005853(XLOC_011950_neighbor)_23	49
tttcttcaattcatagggag	NM_005853(XLOC_011950_neighbor)_24	49
cgcgttaaatgtcggacata	NM_005853(XLOC_011950_neighbor)_25	49
gaaaaataactgccaaggcc	NM_005853(XLOC_011950_neighbor)_26	49
cctgtacaggtgtcttgatt	NM_005853(XLOC_011950_neighbor)_27	49
agagtataacctgtttcctt	NM_005853(XLOC_011950_neighbor)_28	49
aaagtaatgagtggctctca	NM_005853(XLOC_011950_neighbor)_29	49
ccaaggcaatggacagttta	NM_005853(XLOC_011950_neighbor)_30	49
ctcctcgaagacctgaaagg	NM_000820_neighbor_of_XLOC_010514_1	50
aaaataatccgtctcggggt	NM_000820_neighbor_of_XLOC_010514_2	50
tgcagtctaagtatcttggg	NM_000820_neighbor_of_XLOC_010514_3	50
tacggagacccatacttgtt	NM_000820_neighbor_of_XLOC_010514_4	50
tggcgaagcctgagtttttg	NM_000820_neighbor_of_XLOC_010514_5	50
cactggtcaggcaggttttg	NM_000820_neighbor_of_XLOC_010514_6	50
ttgacatctttgtcgcagag	NM_000820_neighbor_of_XLOC_010514_7	50
cttgttgtggcagatctgga	NM_000820_neighbor_of_XLOC_010514_8	50
caggaacagtggaagctacc	NM_000820_neighbor_of_XLOC_010514_9	50
catcagaggagagctcgaag	NM_000820_neighbor_of_XLOC_010514_10	50
actcgtctatgtcttggcag	NM_000820_neighbor_of_XLOC_010514_11	50
ccttctcctgggagctgtac	NM_000820_neighbor_of_XLOC_010514_12	50
atgtcctgggacagcttgag	NM_000820_neighbor_of_XLOC_010514_13	50
caagatgtcctcacaggtgt	NM_000820_neighbor_of_XLOC_010514_14	50
caaggacttcacactcttgg	NM_000820_neighbor_of_XLOC_010514_15	50
cggaagtcaaactcagctac	NM_000820_neighbor_of_XLOC_010514_16	50
cacatgccatggttgatgac	NM_000820_neighbor_of_XLOC_010514_17	50
cagctcctcaacagagattg	NM_000820_neighbor_of_XLOC_010514_18	50
gaccttgatgaccagattcc	NM_000820_neighbor_of_XLOC_010514_19	50
ttttcatgacagcatccctg	NM_000820_neighbor_of_XLOC_010514_20	50
acggtcaggttcagatgata	NM_000820_neighbor_of_XLOC_010514_21	50
gaggtccttctcatggaagg	NM_000820_neighbor_of_XLOC_010514_22	50
tccagacgagggtttatagg	NM_000820_neighbor_of_XLOC_010514_23	50
gcatcctcgtgttcactttc	NM_000820_neighbor_of_XLOC_010514_24	50
ggtagaaagagcctctctcc	NM_000820_neighbor_of_XLOC_010514_25	50
atgtagtccaggctgtagaa	NM_000820_neighbor_of_XLOC_010514_26	50
cagctgcttcttgagtttct	NM_000820_neighbor_of_XLOC_010514_27	50
gaccttgatctccattaggg	NM_000820_neighbor_of_XLOC_010514_28	50
ggttgacctccagtgtcatg	NM_000820_neighbor_of_XLOC_010514_29	50
tgatgtcgctgtgcttgtac	NM_000820_neighbor_of_XLOC_010514_30	50
ctcggacagagactgagaag	NM_000820_neighbor_of_XLOC_010514_31	50
tacagatatgttacaggccg	NM_000820_neighbor_of_XLOC_010514_32	50
cacaaaccagagaggcggcg	ANCR_1	51
gacaaagaggcctgcgacct	ANCR_2	51
gtcagcccgcgcaactccag	ANCR_3	51
cgaaacccgctacatagtgg	ANCR_4	51
tcctgtcccgcacgcgtggc	ANCR_5	51
tcaaggtcggctggggttgg	ANCR_6	51
gtaagagacgaactcctgga	ANCR_7	51
aggcagctgcacttccgcag	ANCR_8	51
tgtcaacctgcgctaagaac	ANCR_9	51
gaaataccagcaacaggaca	ANCR_10	51
gggatagttggcttaagtca	ANCR_11	51
agaggcactttcctattgta	ANCR_12	51
agtacgcatatttggcctta	ANCR_13	51
ggacacgtggttgctacaag	ANCR_14	51
ctctagctcctgtggcactg	ANCR_15	51
ctgttgccaccagcattgtc	ANCR_16	51
aggttgaaaaggtgaacatg	ANCR_17	51
cctccgagttgtgacaatta	ANCR_18	51
ttcacaaatcctgggtctgt	lincFOXF1_1	52
gtcttgaaatttgggtcacc	lincFOXF1_2	52
caaatccgtttgcatccaac	lincFOXF1_3	52
ttgacagtgatgcagttgct	lincFOXF1_4	52
ttggtatcttcggaagacac	lincFOXF1_5	52
gtcttcagtttctcacttgg	lincFOXF1_6	52
aactgagtaaaccactcacc	lincFOXF1_7	52
tcagaaattcgagaggagca	lincFOXF1_8	52
gtggctttaaacagcagtct	lincFOXF1_9	52
ctggttatctacgactgcat	lincFOXF1_10	52
cccatgcaccaaatccttaa	lincFOXF1_11	52
aacagaagaactgcccaact	lincFOXF1_12	52
agttgagcctctgaatgact	lincFOXF1_13	52
aagaaaccttgcacgttcag	lincFOXF1_14	52
attgttagaagcctgagcca	lincFOXF1_15	52
aattccctcctcttggaatc	lincFOXF1_16	52
cttaagaaggctgaacgctt	lincFOXF1_17	52
acagtctgggacatctgaat	lincFOXF1_18	52
aaatgctccggtcaatacag	lincFOXF1_19	52
gaaaaattactaggctggcc	lincFOXF1_20	52
atgatccccaacaatgctac	lincFOXF1_21	52
atttactccttggcacacag	lincFOXF1_22	52
acttcctcaggtagaaagca	lincFOXF1_23	52
tctccacaagcaagcatagt	lincFOXF1_24	52
aaatccttgtggactctgag	lincFOXF1_25	52
attcacaatggctcagtgct	lincFOXF1_26	52
ttctggcctgttagtatgca	lincFOXF1_27	52
aggaccaaaatcaagcaagc	lincFOXF1_28	52
tttccattgaggggatgtac	lincFOXF1_29	52
tgtctttagggtgaagtgtg	lincFOXF1_30	52
attgttgctgaacagcagga	lincFOXF1_31	52
tcatgctggacaaatgtgtg	lincFOXF1_32	52
tggaaaggaatctgcaaacg	lincFOXF1_33	52
aaaccaaaaggtgcttcgag	lincFOXF1_34	52
ctcctacttctaagctacac	lincFOXF1_35	52
ttctgtgaattcctgaagcc	lincFOXF1_36	52
ttctccaagcacaaagtgtg	lincFOXF1_37	52
caggttgcaggatattccta	lincFOXF1_38	52
tatcctcatacacaggacct	lincFOXF1_39	52
atgcttttcactgctgtagg	lincFOXF1_40	52
ctgctgaacacacttttcct	lincFOXF1_41	52
gctgctctgatcagattaag	lincFOXF1_42	52
gccctgtgtttagaatgtgt	lincFOXF1_43	52
tgcctctaccctagttctaa	lincFOXF1_44	52
gggcatttaccttcagaatc	lincFOXF1_45	52
taaacacagaggtcaggtga	lincFOXF1_46	52
ccctttcctgactacttaac	lincFOXF1_47	52
tttgcaaaggagagtggcaa	lincFOXF1_48	52
cccaacatgtattcgactgt	lincSFPQ_1	53
gacgatgtcttatgattggg	lincSFPQ_2	53
catatgcagtcatcctacag	lincSFPQ_3	53
cctaaagctaagggaaccaa	lincSFPQ_4	53
gatgcaaagtcctaagcaac	lincSFPQ_5	53
aagtgaggtctggaacaaca	lincSFPQ_6	53
cagttcagagaccaagaagt	lincSFPQ_7	53
ctctcatgcatgctagctaa	lincSFPQ_8	53
ccagttacagagcagaaaca	lincSFPQ_9	53
ccaacgagcaagctttttct	lincSFPQ_10	53
aaagtacaagtctgtcccca	lincSFPQ_11	53
cagaggctaaactagtcatc	lincSFPQ_12	53
cccatcagggttctatgtaa	lincSFPQ_13	53
ggccaccgatttaatggatt	lincSFPQ_14	53
acacccaatcactaaaccac	lincSFPQ_15	53
ccccaataaagttcctgaag	lincSFPQ_16	53
gtaaggcaaaattaaccccc	lincSFPQ_17	53
gaacacactaacgtcacaag	lincSFPQ_18	53
ccactgcactaagattcaca	lincSFPQ_19	53
gaaaccacttaattcccagc	lincSFPQ_20	53
gcacctcggtatagcattat	lincSFPQ_21	53
gaacccaagactgttctcat	lincSFPQ_22	53
tacattctggcatcacacct	lincSFPQ_23	53
tatctgttccaagggcctaa	lincSFPQ_24	53
gcacccattgcatttctttc	lincSFPQ_25	53
ggtttgcaaccttgcatgaa	lincSFPQ_26	53
cgcatctctttattggggaa	lincSFPQ_27	53
gcaacccccattaaggttaa	lincSFPQ_28	53
cactgcagctgacaatgatt	lincSFPQ_29	53
aatgcaggactgtggatcat	lincSFPQ_30	53
gctctctaaaacctgtccaa	lincSFPQ_31	53
ataaaggcccagaccaacat	lincSFPQ_32	53
gcactagctgacatcactaa	lincSFPQ_33	53
ctaataggcagccatttgag	lincSFPQ_34	53
gagcagtcaaatcctctgaa	lincSFPQ_35	53
ctagcagcaatgacagatga	lincSFPQ_36	53
gcaactgttgagatttccag	lincSFPQ_37	53
ctggtgttcaaaagcaacgt	lincSFPQ_38	53
caagcccttttcactctcaa	lincSFPQ_39	53
ccattctccacattgtccta	lincSFPQ_40	53
gtaccatccataagggatac	lincSFPQ_41	53
agtaagagttccctgttgca	lincSFPQ_42	53
ctccctgaatgattactgca	lincSFPQ_43	53
ccttcattcaagttccaggt	lincSFPQ_44	53
ccacagtgcacaaaacaaag	lincSFPQ_45	53
tcaccttcactatatgcctg	lincSFPQ_46	53
ggacagcaaggaaccaattt	lincSFPQ_47	53
ctggaaaagctatgccttac	lincSFPQ_48	53
tgttggatccttatctccca	lincDR1_1	54
agcatcagcactgtttgtct	lincDR1_2	54
cccagcttgaatatgagctt	lincDR1_3	54
ggaagcacggtatcagttat	lincDR1_4	54
cgtctagccttttctaagtg	lincDR1_5	54
tcaaagtgctgggattacag	lincDR1_6	54
ccatctgactgtatttctcc	lincDR1_7	54
ttagatggcaagctccttga	lincDR1_8	54
ttggtttacttgcctgtctc	lincDR1_9	54
accatactgcactgtgtagt	lincDR1_10	54
gccctgtcacatcaaaatca	lincDR1_11	54
ttgatttggaaggtcgtcca	lincDR1_12	54
tgtcaacccctagttacttg	lincDR1_13	54
cctgaaaccttgttcaagga	lincDR1_14	54
cctgcatgaaattcccttct	lincDR1_15	54
tttgactcactgagctttgg	lincDR1_16	54
gcttaccaagaatgctgtga	lincDR1_17	54
gttcctttctctccaccaaa	lincDR1_18	54
gccttctctcatgttattcc	lincDR1_19	54
cttaactactacacttcccc	lincDR1_20	54
cagttgttgtttgagccaga	lincDR1_21	54
ccagtatccttccactaaag	lincDR1_22	54
gttcccaagattccatgaga	lincDR1_23	54
cagagtttccctggttattc	lincDR1_24	54
ggattcctaccagtgagttt	lincDR1_25	54
agagggtgagttgtttacag	lincDR1_26	54
gcaaacagacttgttttccc	lincDR1_27	54
gacgtggaaatatgacccaa	lincDR1_28	54
cagatgaatcatgcctgagt	lincDR1_29	54
gggtggaacagtagcaaaat	lincDR1_30	54
tatctcttaaggcaccgaca	lincDR1_31	54
ggggaaaagcaaccaagtaa	lincDR1_32	54
ggatcaaataggttgaaggc	lincDR1_33	54
ataggagttgtactggaacg	lincDR1_34	54
acctttgggcttggaaagat	lincDR1_35	54
taacaccaagatgctccttc	lincDR1_36	54
gctagataagattgtgccag	lincDR1_37	54
atttagtccatggagtgcag	lincDR1_38	54
cctggccccaaaagttattt	lincDR1_39	54
tctctctagcaactattgcc	lincDR1_40	54
cactgttttcttctccttcc	lincDR1_41	54
ctcctgcctctttttttcct	lincDR1_42	54
ttaaactcctggcctcaaga	lincDR1_43	54
agacagggtcttgaaatgct	lincDR1_44	54
ccaccatgcctgactaaatt	lincDR1_45	54
tcctgagctcaatcaatcct	lincDR1_46	54
atgatgattgctcactgcag	lincDR1_47	54
agacaaggtcttgctctgat	lincDR1_48	54
aaatcccacaaccaaccatc	lincTUG1_1	55
gcataaggaggaaaaggcaa	lincTUG1_2	55
ttacagagtgactcgcctaa	lincTUG1_3	55
ttgataggcagaggaggaaa	lincTUG1_4	55
aaagcgatttcaaccccaca	lincTUG1_5	55
gtacacccacgctttatagt	lincTUG1_6	55
ggggaactgctaagttttct	lincTUG1_7	55
ttcccaggttcaaaacccaa	lincTUG1_8	55
tttcaggaagtttggggatc	lincTUG1_9	55
attcccatcattcccccaaa	lincTUG1_10	55
ttcccctaaaacgcacattc	lincTUG1_11	55
acttgctagcgatggatcat	lincTUG1_12	55
ttaactcttctgggtcacag	lincTUG1_13	55
cctctctgtagcatgaagaa	lincTUG1_14	55
aatgacatctaggcctcagt	lincTUG1_15	55
aaaatggttgtgaagggtcc	lincTUG1_16	55
atatcccagggactcaaaca	lincTUG1_17	55
ccccgaatatccattatgca	lincTUG1_18	55
tcagaatagaagccaagcag	lincTUG1_19	55
accccatggtgaaagaaaag	lincTUG1_20	55
tgtaccatatgcatcagcca	lincTUG1_21	55
ttgtagctgctttacactgg	lincTUG1_22	55
tacagaacacatccactcct	lincTUG1_23	55
ggccaaaggataaaataggc	lincTUG1_24	55
gcagcagataacagagttga	lincTUG1_25	55
aaaagtacaggcaccagtac	lincTUG1_26	55
cgtggaatatggtcaatgag	lincTUG1_27	55
gcctagacatgtaaagtagg	lincTUG1_28	55
agaagcctattcaccaccaa	lincTUG1_29	55
attaattagctgggctggca	lincTUG1_30	55
ttgctaaaagtccacgtgca	lincTUG1_31	55
aattccatgccaggttcagt	lincTUG1_32	55
gttccgcagtagttctaaca	lincTUG1_33	55
ggccaaggaaaaagtttagc	lincTUG1_34	55
gcatcttggacatcctagta	lincTUG1_35	55
gcagctgacaactaacaaag	lincTUG1_36	55
gtttgttggataatggcctg	lincTUG1_37	55
caccactccacaaaacgaaa	lincTUG1_38	55
ttcacttgcttagggctgta	lincTUG1_39	55
gccctttaggaaaagggaat	lincTUG1_40	55
gtcatttctctggaagtgag	lincTUG1_41	55
cttttgaggtacatccggat	lincTUG1_42	55
gcatcttatcaccacagtct	lincTUG1_43	55
ttttccctcctttctgctga	lincTUG1_44	55
caagctttgagttccagttg	lincTUG1_45	55
catctcatgttttgccacag	lincTUG1_46	55
cttttcaacctccaatcctg	lincTUG1_47	55
ccaactattgcagaacactg	lincTUG1_48	55
caccagtggaaaagggaatt	lincGARS_1	56
aaatgtgcctcatcttgcac	lincGARS_2	56
ttgtgatcaaaaggctcctc	lincGARS_3	56
tctctctccttagtcttgtg	lincGARS_4	56
ttacggaaacaatggtccca	lincGARS_5	56
tgtcagctggacacagaaaa	lincGARS_6	56
ttaggacctgatgccacttt	lincGARS_7	56
aacaggcacattgcaagcta	lincGARS_8	56
cactttcaccttggtttctg	lincGARS_9	56
gcatgggaacactgtctaaa	lincGARS_10	56
aaaaaagctgggaagggact	lincGARS_11	56
cagagttcagagaaacatgc	lincGARS_12	56
cccattttcttggtgtctca	lincGARS_13	56
ccgatgtcagtggattcatt	lincGARS_14	56
aaatgtcggtcttagcctct	lincGARS_15	56
aacacactcataacgtgcag	lincGARS_16	56
tgttagaagcagtcatgcca	lincGARS_17	56
caagcaattaccaggcactt	lincGARS_18	56
ttcgggcaaaaacaggaaga	lincGARS_19	56
gcaagatgtaaacttcctcc	lincGARS_20	56
tctccagactgttcagatct	lincGARS_21	56
atttcttctagacacctggc	lincGARS_22	56
ttctgtaaggaggacagaca	lincGARS_23	56
agtcaatggaactgttcagg	lincGARS_24	56
ggctattgctgtcatttggt	lincGARS_25	56
gaacacagggttactgatga	lincGARS_26	56
cctaagagccagaataacct	lincGARS_27	56
catgggtggttagatcattg	lincGARS_28	56
agttcccagaattcatgctg	lincGARS_29	56
gcaggtttccagaaagcatt	lincGARS_30	56
gcagcttgacaacagactaa	lincGARS_31	56
ccagtttcgggtatgtgttt	lincGARS_32	56
gccatgtggaactataaagg	lincGARS_33	56
attcgccttccaccatgatt	lincGARS_34	56
gcaagatgtgactttgcttc	lincGARS_35	56
acacaaactctctcttccct	lincGARS_36	56
gtgtcacaagatctgatggt	lincGARS_37	56
ctgttctcgtgacagtgaat	lincGARS_38	56
aggtaattgaatcatggggg	lincGARS_39	56
cctatacttcccttgtgtca	lincGARS_40	56
cacccagatctcattgtgaa	lincGARS_41	56
tgacatggtttgtctgtgtc	lincGARS_42	56
cccagtcaaattccttagac	lincGARS_43	56
gacacacagtaggcaatcaa	lincGARS_44	56
gctgggcctatatcttatct	lincGARS_45	56
tctctgtgactcaatgagct	lincGARS_46	56
cctgttcttgatgattcctc	lincGARS_47	56
gcacgcatgcattgctttta	lincGARS_48	56
gtactcacagcttcctcatt	lincMKLN1_A_1	57
ttcttcttaactcacaggcc	lincMKLN1_A_2	57
aaacagtcaggatccagaga	lincMKLN1_A_3	57
cctggctacttatcctaatc	lincMKLN1_A_4	57
gtaactctccaactagccaa	lincMKLN1_A_5	57
tacaactgtcacctgaggtt	lincMKLN1_A_6	57
ggctaggactctttttcact	lincMKLN1_A_7	57
cctaaggttttggactttcc	lincMKLN1_A_8	57
aggtgagtgaactgaaacca	lincMKLN1_A_9	57
gactttgctatgtcacagag	lincMKLN1_A_10	57
ctctgagtaatcaggaccat	lincMKLN1_A_11	57
gctgtcagtcaactatctgt	lincMKLN1_A_12	57
taaatgaatcttgggtccgg	lincMKLN1_A_13	57
cctcagagtatgtacttctc	lincMKLN1_A_14	57
cacttgcctagacttcagtt	lincMKLN1_A_15	57
ttcatggcaaacctagctca	lincMKLN1_A_16	57
gcatacaatcttccagatgg	lincMKLN1_A_17	57
gaaaagttagggaagctgag	lincMKLN1_A_18	57
gagactgttaggaaagacag	lincMKLN1_A_19	57
taaacacaagaggtagctgg	lincMKLN1_A_20	57
gattcctagctcatcttcct	lincMKLN1_A_21	57
caggaatcagttctgcgtat	lincMKLN1_A_22	57
atttataccacagctctggg	lincMKLN1_A_23	57
caggtgtatctcatagcctt	lincMKLN1_A_24	57
ctgtggatgctttgtttctc	lincMKLN1_A_25	57
gtaatgggctgatagatgac	lincMKLN1_A_26	57
ccaagtacactcagtctaga	lincMKLN1_A_27	57
gttccgtaagttatgccaca	lincMKLN1_A_28	57
gccatagaagctttcacctt	lincMKLN1_A_29	57
cagatttatccagacctcac	lincMKLN1_A_30	57
ctggagcacaaagaagaaag	lincMKLN1_A_31	57
agtgaggtacggagatatga	lincMKLN1_A_32	57
ctttgttgctgacaacagtg	lincMKLN1_A_33	57
ctcttccgcagctatattag	lincMKLN1_A_34	57
gaggcaaaatgcaatgcagt	lincMKLN1_A_35	57
ccagtaactgttgatgatgc	lincMKLN1_A_36	57
ggctttcaagctttctggaa	lincMKLN1_A_37	57
gctgggaaaacagaaatgac	lincMKLN1_A_38	57
aaactggatttgtccctctg	lincMKLN1_A_39	57
caggcctgatttagtttgac	lincMKLN1_A_40	57
cggagagcaatgagttttct	lincMKLN1_A_41	57
tcgtggctcctactttgttt	lincMKLN1_A_42	57
ccacgctctgttaaaatgac	lincMKLN1_A_43	57
tcctttcctacagtcaccaa	lincMKLN1_A_44	57
acataggaagccgaacagaa	lincMKLN1_A_45	57
atggaaacttaaaggggctc	lincMKLN1_A_46	57
atgtccatcatgtgacacca	lincMKLN1_A_47	57
cctctccacaatgttgtttc	lincMKLN1_A_48	57
ggcaaaataaaaagcctcca	Anril_1	58
gcaacgtcaccagtggtttt	Anril_2	58
ctccagtgtcttctccaagg	Anril_3	58
aggtaggtgtagctcattac	Anril_4	58
gagtgttgtactgcactgaa	Anril_5	58
cataccatagtgcgttaggc	Anril_6	58
tcatggatttgagcactgtg	Anril_7	58
gtttaatcactgtgctcctc	Anril_8	58
aactctcatatgaatggccc	Anril_9	58
aagtcactggtctgagttct	Anril_10	58
gccatgtgagagaagccaat	Anril_11	58
agtgctagcagcaatgtttc	Anril_12	58
ttgtagaacgtagaactcgg	Anril_13	58
tcttacgtctatgttaagat	Anril_14	58
gtttgacatgctattgcatt	Anril_15	58
tgtataactggagttacaca	Anril_16	58
cgtatccccaatgagataca	Anril_17	58
accatcttcaagtgtgtaga	Anril_18	58
ttgtactccaagtctggact	Anril_19	58
acttatggtgaatctactta	Anril_20	58
gcactggaattgctctgagc	Anril_21	58
tactggatcacagaccatac	Anril_22	58
aacttgctgtctgtaagata	Anril_23	58
gctcatgcatcccacaatgt	Anril_24	58
gaaagctgcaaaggcctcaa	Anril_25	58
tggccctagcctccatgtag	Anril_26	58
tgtgctgcaaagcataaatc	Anril_27	58
atttgcaaaaacagctgacc	Anril_28	58
tagctcacaaggaaacacac	Anril_29	58
accagaaagacatatgccaa	Anril_30	58
agtcgactcctacctcgaaa	GAS5_1	59
tccataaggtgctatccaga	GAS5_2	59
tattctcatccttccttggg	GAS5_3	59
cttgagttaggcttgctctt	GAS5_4	59
tccagctttctgtctaatgc	GAS5_5	59
gaaccattaagctggtccag	GAS5_6	59
tggataaaaacgttaccagg	GAS5_7	59
catgtccttacccaagcaag	GAS5_8	59
aaggtatgacaggaactgtc	GAS5_9	59
ctccacacagtgtagtcaag	GAS5_10	59
tcaatcatgaattctgagtc	GAS5_11	59
gtttaggataacaggtctgc	GAS5_12	59
cttgcttgttgtggtcatta	GAS5_13	59
ctttcaagcagtaagctgca	GAS5_14	59
ctaactcagaaccacaacgg	Kcnq1ot1_1	60
ctcaactcagagccatgatg	Kcnq1ot1_2	60
ccttcctctagacttggagt	Kcnq1ot1_3	60
tcagctagtgagtgactgaa	Kcnq1ot1_4	60
tgctttctcactgagttgtg	Kcnq1ot1_5	60
caaggggtcagattttgaca	Kcnq1ot1_6	60
gttccaactaaacctctggg	Kcnq1ot1_7	60
aggcttaacaactcagatgc	Kcnq1ot1_8	60
gatagccctcagtctacact	Kcnq1ot1_9	60
gtagttcagatgcttggctt	Kcnq1ot1_10	60
cagtgcctttctctatgcaa	Kcnq1ot1_11	60
ggaaataatggaggcacctt	Kcnq1ot1_12	60
tatgtgtcaacaaaagccca	Kcnq1ot1_13	60
taagccaacctgaaaggttc	Kcnq1ot1_14	60
actgttaggaacaggtacct	Kcnq1ot1_15	60
ccaaatcccttaggtggatg	Kcnq1ot1_16	60
tttgatcccagtggttgaag	Kcnq1ot1_17	60
atcacaaagaaagtgccact	Kcnq1ot1_18	60
gtggcagtttccacctatac	Kcnq1ot1_19	60
caaaggttgtagccactcat	Kcnq1ot1_20	60
gaccgtttcccttgaagaat	Kcnq1ot1_21	60
ttcccagacagaaaatggtg	Kcnq1ot1_22	60
ggtccaaagttgaccagaat	Kcnq1ot1_23	60
cacacgtttaggctgaagaa	Kcnq1ot1_24	60
cttttccttgtagctccctg	Kcnq1ot1_25	60
tcaagattgcactgaccatc	Kcnq1ot1_26	60
attcttgtccagatgctgtg	Kcnq1ot1_27	60
gctgtatgaagcaaccctag	Kcnq1ot1_28	60
agtgctgttttctcatggtt	Kcnq1ot1_29	60
gagtgaatctgaagcatgct	Kcnq1ot1_30	60
ccttgtctgcataggtgttt	Kcnq1ot1_31	60
gagaagctaaacgtgaccag	Kcnq1ot1_32	60
acagcctgtagaaagattgc	Kcnq1ot1_33	60
acacctgaaaagccatacag	Kcnq1ot1_34	60
ggctctgaagagcttcaatt	Kcnq1ot1_35	60
ccaggtctgacctcaaaatc	Kcnq1ot1_36	60
tctgagcagttagtctgtca	Kcnq1ot1_37	60
tagatatgtgggccctgtta	Kcnq1ot1_38	60
gatattatctgggcactggc	Kcnq1ot1_39	60
accatggtagcttgtctcta	Kcnq1ot1_40	60
acccacattaaagcagagtg	Kcnq1ot1_41	60
gtgaggcttctcatttcctc	Kcnq1ot1_42	60
ctgtggccaatctaaactgt	Kcnq1ot1_43	60
gagagctctatgtagcctca	Kcnq1ot1_44	60
ttgagctttgtcataggctg	Kcnq1ot1_45	60
cctgaaaatgtgtcttggga	Kcnq1ot1_46	60
agccaagctgagttgattac	Kcnq1ot1_47	60
tcaggaattaagctgtgctg	Kcnq1ot1_48	60
ccaaggccagcgagccaagg	Meg3_1	61
gatgatgtcatccctgagga	Meg3_2	61
tagatgggcagcaggcccct	Meg3_3	61
aggaaaccgtgctcctagtg	Meg3_4	61
tcagttccggtcctcttcat	Meg3_5	61
tcagggcttaatgcccaatg	Meg3_6	61
gtcaaagtatgagcatagca	Meg3_7	61
cttataggaaagtactcata	Meg3_8	61
agcaggtgaacacaagcaaa	Meg3_9	61
gagggaaacactccagtttg	Meg3_10	61
cagtcgacaaagactgacac	Meg3_11	61
gatgctggccaagcccttgg	Meg3_12	61
ccagggccttggagttgcca	Meg3_13	61
gcatgctcattccagaagcc	Meg3_14	61
gcgtgcctttggtgattcag	Meg3_15	61
gaagggactgacctgtcaaa	Meg3_16	61
caagtaagacaagcaagagg	Meg3_17	61
caaggagagcccgtggacaa	Meg3_18	61
cttccacggagtagagcgag	Meg3_19	61
ttcgacaaggcccgagatta	Meg3_20	61
aacctcattaacgtctgcag	Meg3_21	61
tccttatgcgacgaatactg	Meg3_22	61
tcagtgtgtttttccttcgc	Meg3_23	61
ttccatccgcagttcttcag	Meg3_24	61
caggaagaagacttgggtcc	Meg3_25	61
caaaccaggaaggagacgag	Meg3_26	61
acgtaggcatccaggtgatg	Meg3_27	61
gggtcccacattcgaggtcc	Meg3_28	61
aataggtgcagggtgtcccc	Meg3_29	61
cgggtctctactcaagggga	Meg3_30	61
gcggcgtccatcagtcagag	Meg3_31	61
cctaggcctcagggttcctg	Meg3_32	61
gaaacaggaacatggtcctt	NR_033857(part not shared with XLOC_008531)_1	62
cacaggtaatcatggagcag	NR_033857(part not shared with XLOC_008531)_2	62
tttaggaagccacagaaacc	NR_033857(part not shared with XLOC_008531)_3	62
cagatttgcttgaacacctg	NR_033857(part not shared with XLOC_008531)_4	62
caagtctgtgctttaaccct	NR_033857(part not shared with XLOC_008531)_5	62
caatggcattttacaggggt	NR_033857(part not shared with XLOC_008531)_7	62
cacgaacagctttgttttgg	NR_033857(part not shared with XLOC_008531)_8	62
tctcctgcaacctagtggag	NR_033857(part not shared with XLOC_008531)_10	62
caatgagccagtgatctgac	NR_033857(part not shared with XLOC_008531)_11	62
gcttcctgaatggaaaatga	NRON_1	63
ttgcattggtcgtggcaaat	NRON_2	63
attctacagtcagcctggta	NRON_3	63
tttccttcatcttccagtgg	NRON_4	63
gctgcacgtactttatgcat	NRON_5	63
attgatttgccatatgccgt	NRON_6	63
aacctaaccgttgttcttga	NRON_7	63
attcaaaactctagtggccc	NRON_8	63
gtgtcaatatggcttcccat	NRON_9	63
gatgaagaacttcaccctaa	NRON_10	63
tctcccagttctgcgataat	NRON_11	63
attgtgtaagtcttccaggc	NRON_12	63
ggactagaatggctgtgttc	NRON_13	63
catcagagactgggcacagg	NRON_14	63
gttgcaactccagtcaccag	NRON_15	63
cttagcctaagcatgagcag	NRON_16	63
tctgtgtccagggttcaatg	NRON_17	63
tgcgtgttctctttgtcatc	NRON_18	63
tgaaaacatttttgtgggcc	NRON_19	63
cggtgcagatgatccaaaat	NRON_20	63
gaatgctgattgaagaggcc	NRON_21	63
catcgtgacttccattgtgg	NRON_22	63
ggactgttccttgagctttg	NRON_23	63
tgtcaccttgcctcaaatcg	NRON_24	63
ttctcgagtcctactctgcg	NRON_25	63
atgctatcattgagccttgg	NRON_26	63
acgtaatcaccaagctgatg	NRON_27	63
ttttcagatagcaaaggcgt	NRON_28	63
ggtcacgtagaatcacatag	NRON_29	63
agtcccatgtgtgcactcag	NRON_30	63
cagaaaggtctctggaccta	NRON_31	63
ctccttttcggcttctcggt	NRON_32	63
acctgaaactatcaggatgt	NRON_33	63
cacaggcttttaaggagaga	NRON_34	63
acaagagggtaagtgaaccc	NRON_35	63
cactgcaaatggagcctttt	NRON_36	63
gatccacttcctgctgaaag	NRON_37	63
ggctctggagagtttgtaac	NRON_38	63
ggaaagtgtgtcaaaacaca	NRON_39	63
ttgtgaatatgtcatccggc	NRON_40	63
tagcctaatgattttgccgt	NRON_41	63
ccggcatgataagaatgcaa	NRON_42	63
tttcggtggaaacttacagt	NRON_43	63
aaagaattgccattcaatgt	NRON_44	63
ctggttacccttgagctctg	NRON_45	63
gtaaatgaagctgaaatcgc	NRON_46	63
ttcagaaacctgacttcaga	NRON_47	63
tcaaacttttggagcagaat	NRON_48	63
tgaaaatcaccctttctggg	MIAT_1	64
ccagacggtaatgtttgtga	MIAT_2	64
agcctccttctaatagcagt	MIAT_3	64
tgtgctgtcttcatcaactg	MIAT_4	64
accactaatcctgacctagg	MIAT_5	64
cccattgtttgaagcaatgg	MIAT_6	64
tgccttgacattcactcaag	MIAT_7	64
atgagatcttcagggagtca	MIAT_8	64
aggaatcaagttcacatggg	MIAT_9	64
cccttaagcctttgggtaag	MIAT_10	64
caactagaagcagcgatctg	MIAT_11	64
tctggcttttaaacttgcct	MIAT_12	64
gaaatgcctctggttcagaa	MIAT_13	64
ggctgtgaaatcctaaaggt	MIAT_14	64
ctgattctccatgtgagctg	MIAT_15	64
tagactgttttgtggcactg	MIAT_16	64
tgtttggtacagcttgctag	MIAT_17	64
gccatcttctatcactgctg	MIAT_18	64
agcacctaagtgtaccctaa	MIAT_19	64
gtttctccaactattggcct	MIAT_20	64
gatctgacaaccgtgcttag	MIAT_21	64
accctacttgtcctagacag	MIAT_22	64
aagcatgttgcttccctatt	MIAT_23	64
aggttaatcacaccatgcaa	MIAT_24	64
atttgcattctctgtcctgg	MIAT_25	64
tgacatggattcaaagccaa	MIAT_26	64
tagagtctagaccaacaggc	MIAT_27	64
cccgtcacttaacaatggag	MIAT_28	64
ctctgctaatttccggtgag	MIAT_29	64
gacttccggtgtaagaaagg	MIAT_30	64
tccactcagtggtttttagc	MIAT_31	64
agagtcctctcactgacttc	MIAT_32	64
ctctctagctgacttcctgt	MIAT_33	64
cgacatccaagctgttaaca	MIAT_34	64
ccttgcaagactggctatac	MIAT_35	64
tgcatctacttgtgcaaact	MIAT_36	64
ctgtagacaccagacaggta	MIAT_37	64
acgttccctcagtctaaaga	MIAT_38	64
ctagtgccaccttttacctg	MIAT_39	64
tgactaccagactgagtcag	MIAT_40	64
actgccaactacaattggtt	MIAT_41	64
actttccagtcattgcagag	MIAT_42	64
ctgtgtttcccctgatcttc	MIAT_43	64
gatcagctcttgcaagctta	MIAT_44	64
actccaaagcagactgaatg	MIAT_45	64
tcctcagctctaagatcctg	MIAT_46	64
gtccctggatagactctcaa	MIAT_47	64
agcagctacattcatggatg	MIAT_48	64
gacctagtctccttgccaag	NEAT1_1	64
ggatattttccatgcagcct	NEAT1_2	64
acaagttgaagattagccct	NEAT1_3	64
ccttggtctggaaaaaaagg	NEAT1_4	64
cgagctaagttcagttccac	NEAT1_5	64
ggccgagcgaaaattacata	NEAT1_6	64
cctgtcaaacatgctaggtg	NEAT1_7	64
actgccacctggaaaataaa	NEAT1_8	64
gtgagctcacaagaagagtt	NEAT1_9	64
accagatgaccaggtaatgt	NEAT1_10	64
cggtccatgaagcatttttg	NEAT1_11	64
tcgccatgaggaacactata	NEAT1_12	64
aatctgcaggcatcaattga	NEAT1_13	64
cctggaaacagaacattgga	NEAT1_14	64
gcatctgctgtggacttttt	NEAT1_15	64
ggctctggaacaagcattta	NEAT1_16	64
tgcagcatctgaaaaccttt	NEAT1_17	64
accggaggctcaatttagaa	NEAT1_18	64
caaggttccaagcacaaaac	NEAT1_19	64
acagcttagggatcttcttg	NEAT1_20	64
tggcatcaacgttaaaatgt	NEAT1_21	64
tctacaaggcatcaatctgc	NEAT1_22	64
aagaacttctccgagaaacg	NEAT1_23	64
gccccaagttatttcatcag	NEAT1_24	64
gcgtttagcacaacacaatg	NEAT1_25	64
ggaatgaccaacttgtaccc	NEAT1_26	64
caatgcccaaactagacctg	NEAT1_27	64
tcctagtaatctgcaatgca	NEAT1_28	64
agcaagaacaaaagagcact	NEAT1_29	64
ggtcctcttactagaatgcc	NEAT1_30	64
ctgtgtcacctgttttcagt	NEAT1_31	64
cctttggttctcggaaaact	NEAT1_32	64
agctggtaaagacatttccc	NEAT1_33	64
ctctgaaacaggctgtcttg	NEAT1_34	64
gcccatctttcaagtgacta	NEAT1_35	64
aaccacctaagttgctaagg	NEAT1_36	64
tcgtcttaagtggtccctta	NEAT1_37	64
atccagaagagcccatctaa	NEAT1_38	64
acctgtgacaaatgaggaac	NEAT1_39	64
agatgtgtttctaaggcacg	NEAT1_40	64
acagtgaccacaaaaggtta	NEAT1_41	64
agcaaaggtacatggattct	NEAT1_42	64
cagggttttcagatcacaca	NEAT1_43	64
ccccaagtcattggttaaga	NEAT1_44	64
tcccaacgacagtaattgtt	NEAT1_45	64
cccatacatgcgtgactaat	NEAT1_46	64
caacagcatacccgagacta	NEAT1_47	64
acagagcaacataccagtac	NEAT1_48	64
tagacaaaaaatggccacca	TERC_1	65
ctacgcccttctcagttagg	TERC_2	65
gctgaaagtcagcgagaaaa	TERC_3	65
cggcaggccgaggcttttcc	TERC_4	65
ctctagaatgaacggtggaa	TERC_5	65
ccagcagctgacattttttg	TERC_6	65
tgacagagcccaactcttcg	TERC_7	65
cctgaaaggcctgaacctcg	TERC_8	65
gtcccacagctcagggaatc	TERC_9	65
catgtgtgagccgagtcctg	TERC_10	65
agctgatgtcgccctgtctg	h19_1	66
cgggatgaatgcctggctcc	h19_2	66
acgtcctgtaaccaaaagtg	h19_3	66
ctccttctttcagaaggctg	h19_4	66
ccgagaagatgtcacctttg	h19_5	66
cttgctctttctgcctggaa	h19_6	66
acgtgctggaccctacgctg	h19_7	66
cctgtgcctgctactaaatg	h19_8	66
ataggcctgagaaagccgtg	h19_9	66
gtgacgtcctgctgcaactc	h19_10	66
agcctccttgctgcgcaatg	h19_11	66
gcatacagcgtcaccaagtc	h19_12	66
cctggatgctgtactgtctg	h19_13	66
tcctgagagctcattcactc	h19_14	66
cgaacgctgaggcaccgatc	h19_15	66
gacctggcgtcttggccttc	h19_16	66
catgtcatgtcctgcttgtc	h19_17	66
gtaaagaaacagacccgctt	h19_18	66
catagtgtgccgactccgtg	h19_19	66
ctttcatgttgtgggttctg	h19_20	66
ttgagctgggtagcaccatt	h19_21	66
tttgtgtccggattcaaagg	h19_22	66
attcatttccaagctagagg	h19_23	66
cagtggttgtaaagtgcagc	h19_24	66
ccgattcctgagtcaggtag	h19_25	66
gatgaggtctggttcctcta	h19_26	66
ccatgaagatggagtcgccg	h19_27	66
tggctggtggtcaaccgtcc	h19_28	66
agtgcaaatgacttagtgca	h19_29	66
acactcgtactgagactcaa	h19_30	66
gtcggagcttccagactagg	h19_31	66
atggaatgcttgaaggctgc	h19_32	66
agcgctttaagaactgaagg	Xist1	67
aagaaatatggctgcagcag	Xist2	67
atcttcagtcaggaagcttc	Xist3	67
tagaaagaaccccaagtgca	Xist4	67
gttgggggactagaaaatgt	Xist5	67
gtcaagaagacactaggaga	Xist6	67
cccgatgggcaaaatataga	Xist7	67
cccgttgggcaaagaaaaaa	Xist8	67
ttaaaaggcaggtatccacg	Xist9	67
ccgatgggcgaataaaaaag	Xist10	67
ataaaaagcaggtatccgcg	Xist11	67
ccgatgggctaaggaaaaaa	Xist12	67
gaatcagcaggtatccgata	Xist13	67
aaaagcagatatccgtcacc	Xist14	67
ccgatgggccaaaaaaagaa	Xist15	67
ccgatgggcaaggaaaaata	Xist16	67
attaaagcaggtatccgagg	Xist17	67
aaatcaaagcaggtatccgc	Xist18	67
accgatgggcgatgaaaaaa	Xist19	67
caacaacccacaaaaccaac	Xist20	67
caccaaatgatcagcagcaa	Xist21	67
agagtcattctctgccaaag	Xist22	67
aacacgcccttagcttaact	Xist23	67
taaaatggcggccacttttc	Xist24	67
acttagcacaaacgactagc	Xist25	67
tgctatcatccatcttgcct	Xist26	67
aatgcacatgacttcctctg	Xist27	67
cctaacaagccccaaatcaa	Xist28	67
ccgatacaacaatcacgcaa	Xist29	67
caccttagtctttcctaacc	Xist30	67
cgcaatgtcaaaatcgccat	Xist31	67
acaacctaacaaagcacagc	Xist32	67
agaactggatccgccatttt	Xist33	67
aaccacttaacaaagcctcg	Xist34	67
tgttttacactgcggcaaga	Xist35	67
acacagcaaagacaaagagg	Xist36	67
ggcaaaacccaacacgaaaa	Xist37	67
atgacaacgcctgccatatt	Xist38	67
cacgtgacaaaagccatgat	Xist39	67
tctttaacaatgcggcaagc	Xist40	67
ttatgcagcaatccagcact	Xist41	67
cccccatttctaattggttg	Xist42	67
gctctaattggctgtgatca	Xist43	67
gacagtgtgtcatcagtcta	Xist44	67
tgctaattcacccaggtctt	Xist45	67
ttctcctgactggctaaaga	Xist46	67
ttgaaaacacctggtgtacc	Xist47	67
ggaaaggctaaatgtccttg	Xist48	67
acggtccaacagatgcactc	XLOC_011226_1	68
attttcttcctgtgataagg	XLOC_011226_2	68
aaagcacctaaaggtcaagg	XLOC_011226_3	68
acaacatagagacacttgcc	XLOC_011226_4	68
ctgggtaaaagaagcaggac	XLOC_011226_5	68
ccattccaaatcatggaggt	XLOC_011226_6	68
gagctcctctgtgttgaatt	XLOC_011226_7	68
agcaggataactggaatcct	XLOC_011226_8	68
caaacagcaaaagacccatg	XLOC_011226_9	68
cttgcaaaatgatgtcttta	XLOC_011226_10	68
agcacctgtttcaaatgaaa	XLOC_011226_11	68
agtcttcttgcttggaatga	XLOC_011226_12	68
gcagtctcaactgtgcttat	XLOC_011226_13	68
agttacatggaaaattctct	XLOC_011226_14	68
ataaagtcagatggcactgc	XLOC_011226_15	68
caagtatccaccttgggttg	XLOC_011226_16	68
aactggggaaagtacctgag	XLOC_011226_17	68
gcccattctctgatgagaaa	XLOC_011226_18	68
agtttgggaacattgcttct	XLOC_011226_19	68
cctgacaatacatacaatgg	XLOC_011226_20	68
agctcagccctggttctttc	XLOC_012187_1	69
ctggattctggtgaaccgtg	XLOC_012187_2	69
ggatgaaaatatccagcatt	XLOC_012187_3	69
cctatgatggcaaagaacat	XLOC_012187_4	69
aatgtaggacagaatgacca	XLOC_012187_5	69
caggccactagagcagatag	XLOC_012187_6	69
cttccttctgagctgttctc	XLOC_012187_7	69
cagaagcaaaaatccaccgg	XLOC_012187_8	69
gagaccaggagccgagataa	XLOC_012187_9	69
gagaggcctcttgttggact	XLOC_012187_10	69
cagtaggactgcttctgtgg	XLOC_012187_11	69
tctggaaggctctgaaagag	XLOC_012187_12	69
gtgcctctcagctcaaaaag	XLOC_012187_13	69
acagctcaaacatatgcagt	XLOC_012187_14	69
ccacggtaactttaataagt	XLOC_012187_15	69
tgtgcagttgcatttagatc	XLOC_012187_16	69
ttgagtttcacaagggagtc	XLOC_012187_17	69
acagtgataaagtgactact	XLOC_012187_18	69
ccagactgtgcaatctgtaa	XLOC_012187_19	69
gtgagacaagagaaaccaca	XLOC_012187_20	69
ttttgcggctgtcactcttc	XLOC_010853_1	70
tacctgagatcttgtgagct	XLOC_010853_2	70
gctgaatcaatccgaaaagt	XLOC_010853_3	70
acttttgttggataagctgg	XLOC_010853_4	70
aggtgttttggaaaataccc	XLOC_010853_5	70
aatgcaagttctgtcctcag	XLOC_010853_6	70
tgagcttctccagagaaagt	XLOC_010853_7	70
agtaggtttctgggtcttca	XLOC_010853_8	70
atagctctctttctccgtct	XLOC_010853_9	70
tgcagtcttataacagggag	XLOC_010853_10	70
accataaacttcagccgttt	XLOC_010853_11	70
[truncated: 695 more rows]
[truncated: 1 more columns]

## Sheet: PrimerList
qPCR primer list
FishScreenName	prob_name	FwdSeq	RevSeq	TranscriptID	primer efficency %
TERC	FPH_22	AACCCTAACTGAGAAGGGCG	TAGAATGAACGGTGGAAGGC	NR_001566	96
GAS5	FPH_24	TGCAGTGTGGCTCTGGATAG	CTAATGCCTGTGTGCCAATG	NR_002578	103
XLOC_006922	FPH_30	TTGGGTCTCCCTATGGAATG	CCAGGGAGTATGGTCAGCTC	NR_003367	98
XLOC_008174	FPH_32	CGAAGTGGAGAGTGACATGC	TTCAGTCGGTATCTGTGGGG	NR_015353	102
XLOC_L2_008203	FPH_34	CTTCACAGCACAGTTCCTGG	TTGCTGATCCACTTTGCTTG	NR_015395	95
NR_024412	FPH_38	TTCCTGTAATGGCTGCTTCC	TTCCACGTGACACGACTTTG	NR_024412	107
XLOC_005764	FPH_41	AGGGAACCCTTCATGAAACC	TCCTATCCCTTTCCCTCTGC	NR_026807	99
XLOC_002746	FPH_49	ACCAGCCTAGGCAATCCAG	AAAGCTCATGGTCCATCCTG	NR_028301	106
XLOC_011950	FPH_60	GCCCTTGGAGGTGTTAAGTG	CAGCCAACATTTGGAGGAAC	NR_034106	100
XLOC_011226	FPH_91	TGCGAAGATGGCGGAGTAA	TTTTCTTCTCCTCGCACGGT	NR_026757	88
NR_029435	PFH-lincArid4a	TTCCTCCAGGACAGCACCTA	CAGATCGCAGATCCAGGTTT	NR_029435	93
GAPDH	PFH-GAPDH	TTCGACAGTCAGCCGCATCTTCTT	GCCCAATACGACCAAATCCGTTGA	NM_002046	90
ACTB	PFH-ACTINB	ACCAACTGGGACGACATGGAGAAA	TAGCACAGCCTGGATAGCAACGTA	NM_01101	92
