# Supplementary material for: Localization and abundance analysis of human lncRNAs at single-cell and single-molecule resolution
Source: Genome Biol. 2015 Jan 29;16(1):20. doi: 10.1186/s13059-015-0586-4 (PMC4369099; doi:10.1186/s13059-015-0586-4)
Supplement: Additional file 4: — Supplementary dataset 4, two-color validation analysis. [file 13059_2015_586_MOESM4_ESM.xlsx]

## Sheet: 2ColorValidationClass
screenID	FinalStatus	HeLa	hFF	hLF
ANCR	1	1.5	1	2.6			Subclass number	Class type
Anril	1	1.5	1	3			1	Valid
GAS5	1	1	1	1			1.5	Valid after manual recovery: a borderline case with a pattern similar to a valid pattern of the gene in another cell type
Kcnq1ot1	1	3	1	1			2.1	Invalid: qualitative due to foci found in one channel and not the other
lincFOXF1	1	1	1	1			2.2	Invalid : quantitative
lincMKLN1_A1	1	1	1	2.7			2.3	Invalid: qualitative; a conservative classification of a borderline case in manual examination identifies clear spots in one channel in the two color assay.
lincSFPQ	1	1	1	2.4			2.4	Not enough data
MALAT1	1	1	1	1			2.5	Single color image not available – technical reasons
Meg3	1	3	2.6	1			2.6	2 color image not available but signal is very consistent with the gene’s signal in a valid cell type
NEAT1	1	1	2.6	2.6			2.7	2 color image not available due to technical reasons
NR_024412	1	1.5	1	2.3			3	No signal in single color image
NR_029435	1	1	1.5	1.5
TERC	1	1.5	1	2.2			Color code for supplamentry Figure 15
TUG1	1	1.5	2.2	2.2			yello	2.1-2.3
XIST	1	3	2.5	1			orange	no signal
XLOC_002094	1	3	3	1			purple	2.4-2.7
XLOC_002408	1	2.3	3	1.5			red	alerting 1.5
XLOC_002746	1	1	2.2	1
XLOC_003526	1	2.2	1	1
XLOC_004456	1	2.4	2.4	1
XLOC_004803	1	2.2	1	1
XLOC_005151	1	1	3	2.2
XLOC_005764	1	1	1	1
XLOC_006922	1	1	1.5	1
XLOC_008174	1	1.5	1.5	1
XLOC_009233	1	2.2	1.5	1
XLOC_009702	1	2.1	1	1
XLOC_010017	1	1	1	1
XLOC_010514	1	3	1	1
XLOC_011185	1	3	1	1
XLOC_011226	1	1.5	2.6	2.6
XLOC_011950	1	1	1	3
XLOC_012599	1	1	1	2.6
XLOC_L2_008203	1	1	1	1
h19	2	2	3	3
lincGARS	2	2.3	2.2	2.4
MIAT	2	2.2	2.2	2.4
NRON	2	2	3	3
XLOC_000304	2	2.3	2.5	2.3
XLOC_002263	2	2.1	3	3
XLOC_004122	2	2.3	2.3	2.3
XLOC_004198	2	2.3	2.2	2.3
XLOC_006198	2	2.7	2.7	2.7	techinical error; nice single hela signal
XLOC_008583	2	2.2	2.2	2.2
XLOC_009474	2	2.1	3	3
XLOC_009662	2	2.3	2.2	2.5
XLOC_010202	2	2.1	3	3
XLOC_010556	2	2.1	3	3
XLOC_011264	2	2.1	2.7	2.7	probably technical error of contamination ; see blobs in single but not OnE
XLOC_012187	2	3	3	2.1	no signal in OnE , but nice few spot signal in hLF
XLOC_012192	2	2.1	3	3
XLOC_013841	2	2.1	3	3
XLOC_009447	3	3	3	3
XLOC_010263	3	3	3	3
XLOC_010853	3	3	3	3
XLOC_012197	3	3	3	3
XLOC_012564	3	3	3	3
XLOC_012980	3	3	3	3
XLOC_014160	3	3	3	3
XLOC_l2_010926	3	3	3	3
XLOC_010709	2	2.7	2.7	2.7	technical error

## Sheet: ValidlncRNACellPairs
lncRNA Name	CellType	localization Pattern	ValidProbeInCellType
ANCR	CRL2097	4	1
ANCR	Hela	4	1
ANCR	Imr90	4	1
Anril	CRL2097	1	1
Anril	Hela	1	1
GAS5	CRL2097	4	1
GAS5	Hela	2	1
GAS5	Imr90	4	1
Kcnq1ot1	CRL2097	1	1
Kcnq1ot1	Imr90	1	1
lincFOXF1	CRL2097	4	1
lincFOXF1	Hela	2	1
lincFOXF1	Imr90	4	1
lincMKLN1_A1	CRL2097	2	1
lincMKLN1_A1	Hela	2	1
lincSFPQ	CRL2097	3	1
lincSFPQ	Hela	3	1
lincSFPQ	Imr90	3	1
MALAT1	CRL2097	2	1
MALAT1	Hela	2	1
MALAT1	Imr90	2	1
Meg3	Imr90	2	1
NEAT1	Hela	2	1
NR_024412	CRL2097	5	1
NR_024412	Hela	5	1
NR_029435	Hela	3	1
NR_029435	Imr90	3	1
NR_029435	CRL2097	3	1
TERC	CRL2097	3	1
TERC	Hela	2	1
TUG1	Hela	3	1
XIST	Imr90	1	1
XLOC_002094	Imr90	4	1
XLOC_002408	CRL2097	4	1
XLOC_002746	Hela	3	1
XLOC_002746	Imr90	4	1
XLOC_003526	CRL2097	3	1
XLOC_003526	Imr90	3	1
XLOC_004456	Imr90	4	1
XLOC_004803	CRL2097	4	1
XLOC_004803	Imr90	4	1
XLOC_005151	Hela	1	1
XLOC_005764	CRL2097	3	1
XLOC_005764	Hela	2	1
XLOC_005764	Imr90	3	1
XLOC_006922	Hela	1	1
XLOC_006922	Imr90	1	1
XLOC_006922	CRL2097	1	1
XLOC_008174	CRL2097	4	1
XLOC_008174	Hela	4	1
XLOC_008174	Imr90	4	1
XLOC_009233	CRL2097	3	1
XLOC_009233	Imr90	3	1
XLOC_009702	CRL2097	4	1
XLOC_009702	Imr90	4	1
XLOC_010017	CRL2097	3	1
XLOC_010017	Hela	3	1
XLOC_010017	Imr90	3	1
XLOC_010514	CRL2097	4	1
XLOC_010514	Imr90	4	1
XLOC_011185	CRL2097	4	1
XLOC_011185	Imr90	4	1
XLOC_011226	Hela	4	1
XLOC_011950	CRL2097	4	1
XLOC_011950	Hela	4	1
XLOC_012599	CRL2097	5	1
XLOC_012599	Hela	5	1
XLOC_L2_008203	CRL2097	4	1
XLOC_L2_008203	Hela	4	1
XLOC_L2_008203	Imr90	4	1

## Sheet: 2Color-FullProbeCompare
Name	CellType	lncRNAInValidSet	expVal-log2FPKM	medSingle	MeanSingle	#CellSingle	medAlexa	MeanAlexa	#CellAlexa	medCo-loc	MeanColoc	#CellCoLoc	MWU:1-3	ks:1-3	MWU:1-3_ranksum	MWU:1-3_Ro_val	InnerQuantileOverlap
ANCR	CRL2097	1	4.56	17	17.5	12	50	50	10	18	15	10	0.8036	0.7604	106	0.53636	0.818
ANCR	Hela	1	5.69	58	58.2963	27	50	50	42	24	23.9524	42	2.606e-10	6.337e-14	1337.5	0.96429	0
Anril	CRL2097	1	3.62	2	181.75	24	50	50	10	2	2.14286	7	0.8528	0.9999	101	0.52597	0.75
Anril	Hela	1	4.9	3.5	3.95454	66	50	50	29	2	2.44	25	0.01773	0.01986	851.5	0.66032	0.333
Anril	Imr90	1	2.96	3.5	27.4615	26	50	50	6	2	2.6	5	0.3628	0.7428	59	0.63333	0.688
GAS5	CRL2097	1	6.72	68	71.7368	57	274	274	7	58	66	7	0.8386	0.5437	207.5	0.52513	0.254
GAS5	Hela	1	9.42	168	170.233	120	612	596.732	56	197	193.196	56	0.00187	0.001065	5726.5	0.35299	0.63
GAS5	Imr90	1	6.74	72	77.6053	38	276	276	4	76.5	75.25	4	0.8216	0.9506	87.5	0.46181	0
Kcnq1ot1	CRL2097	1	-2.89	2	3.5625	32	50	50	6	5	4.6	5	0.06001	0.1142	129.5	0.23667	0.167
Kcnq1ot1	Hela	1	-4.32	1	1.7	10	50	50	36	2	1.7931	29	0.2538	0.8539	144.5	0.38123	1
Kcnq1ot1	Imr90	1	-0.522	3	4.46154	26	50	50	17	4	4	16	0.3486	0.8506	362	0.41146	0.833
Meg3	Imr90	1	8.38	178	223.739	23	906	906	3	325	365	3	0.0402	0.04494	61.5	0.11905	0
NEAT1	Hela	1	10.2	334	359.86	50	1323	1323	14	512	526.143	14	1.544e-05	2.235e-05	686.5	0.11626	0
NR_024412	CRL2097	1	5.12	22	26.4138	29	108	108	7	25	27.7143	7	0.208	0.4381	152.5	0.34127	0.533
NR_024412	Hela	1	4.01	21.5	22.4262	122	84	84	57	11	11.386	57	1.181e-11	8.391e-12	2846.5	0.81793	0.0182
NR_024412	Imr90	1	5.36	17.5	18.1071	28	69	69	3	11	9	3	0.2508	0.1595	28.5	0.71154	0.146
NR_029435	Hela	1	4.48	14	20	123	63	63	17	13	14	17	0.9462	0.6608	1149.5	0.49468	0.472
NR_029435	CRL2097	1	3.4	15	17.3043	23	62	62	28	1	1.59091	22	1.277e-08	1.185e-10	693	0	0.790991
NR_029435	Imr90	1	4.16	15	18.9677	31	62	62	13	9	10.7692	13	0.005174	0.0007248	176.5	0	6.9611e-06
TERC	CRL2097	1	-2.2	17.5	25.2812	32	103	103	12	11.5	12.25	12	0.08659	0.1546	196	0.67222	0.354
TERC	Hela	1	1.83	74	78.5909	88	283	283	41	59	55.9756	41	0.0002319	0.0003866	1869	0.70379	0.276
TERC	Imr90	1	4.47	10	13.48	25	51	51	7	4	4.57143	7	0.009846	0.00236	55.5	0.82919	0
TUG1	CRL2097	1	5.06	42	41.5556	9	50	50	7	7	6.42857	7	0.0003108	0.0002737	28	1	0
TUG1	Hela	1	5.38	47.5	52.8333	30	177	177	35	37	36.6571	35	0.0001087	0.0001729	1176	0.78571	0
TUG1	Imr90	1	4.94	64	74.5714	7	50	50	9	16	15.5556	9	0.0003996	0.0003631	75	1	0
XIST	Imr90	1	-2.04	48	56.2	10	228	228	9	53	51	9	0.9477	0.9575	84.5	0.48765	0.786
XLOC_002094	CRL2097	1	-3.23	1	2.45454	11	50	50	5	1.5	1.5	4	1	1	31	0.475	1
XLOC_002094	Hela	1	-3.25	2	19.5714	35	50	50	25	2	1.66667	18	0.346	0.9808	423	0.57576	0.8
XLOC_002094	Imr90	1	2.47	7	9.5	26	50	50	3	11	12.3333	3	0.1628	0.3788	60.5	0.24306	0.462
XLOC_002408	CRL2097	1	1.16	2	2.81818	11	50	50	10	2	2.6	5	0.4309	0.9971	48	0.34	0
XLOC_002408	Hela	1	-3.74	5.5	55.4231	26	318	317.962	26	12	12.2308	26	0.2354	0.01242	550.5	0.40144	0.0714
XLOC_002408	Imr90	1	0.62	121.5	126.333	6	660	660	5	28	27.8	5	0.6508	0.209	30	0.6	0.0251
XLOC_002746	CRL2097	1	2.33	7	6.58824	17	50	50	12	3	2.81818	11	0.001078	0.000497	88	0.875	0
XLOC_002746	Hela	1	-0.257	4	3.83929	56	50	50	17	3	3.1875	16	0.5534	0.9208	518.5	0.54894	1
XLOC_002746	Imr90	1	3.37	4	5.25	20	50	50	9	9	10.2222	9	0.004689	0.02085	188	0.16374	0.214
XLOC_003526	CRL2097	1	-0.527	4	15.4667	15	50	50	16	2	2.71429	14	0.07402	0.2672	241	0.69388	0.667
XLOC_003526	Hela	1	-4.32	3	4.9697	33	50	50	32	1	1.6087	23	0.0003295	0.005814	434	0.7784	0
XLOC_003526	Imr90	1	2	14	36.7931	29	153	153	8	26	30.625	8	0.5819	0.8109	158.5	0.43287	0.978
XLOC_004456	CRL2097	1	2.38	1.5	1.5	2	50	50	12	1	1.71429	7	1	0.9622	3	0.28571	0
XLOC_004456	Hela	1	3.96	1	1.125	8	50	50	65	2	2.01724	58	0.00195	0.003277	94.5	0.16379	0
XLOC_004456	Imr90	1	3.85	1.5	1.75	4	50	50	8	3	3.14286	7	0.2667	0.3399	10.5	0.21429	0.667
XLOC_004803	CRL2097	1	1.3	5.5	6.25	32	50	50	12	3.5	3.75	12	0.08367	0.4294	196	0.67222	0.667
XLOC_004803	Hela	1	3.16	14	16.3438	32	57	57	40	3	3.07895	38	3.301e-11	1.207e-11	1569.5	0.96886	0
XLOC_004803	Imr90	1	2.84	8.5	8.07143	14	50	50	5	8	11.4	5	0.4837	0.4942	55	0.38462	0.56
XLOC_005151	CRL2097	1	-4.32	1	1.44444	9	50	50	18	1	1.45454	11	1	1	83	0.53409	0.75
XLOC_005151	Hela	1	-4.32	1.5	2.5	38	50	50	40	5	4.53846	39	6.423e-10	3.456e-07	795	0.09188	0
XLOC_005151	Imr90	1	-4.32	12	95.2	35	110	110	10	3	3.25	8	0.0004489	0.000462	61	0.9053	0
XLOC_005764	CRL2097	1	0.199	4	4.11538	26	50	50	16	3	3.75	16	0.9552	1	325.5	0.50651	1
XLOC_005764	Hela	1	2.39	15	15.9298	114	60	60	81	15	15.0617	81	0.9592	0.6278	7714.5	0.49777	0.853
XLOC_005764	Imr90	1	1.72	11	18.4444	9	78	78	5	6	10.6	5	0.7552	0.8883	32.5	0.5625	0.609
XLOC_006922	Hela	1	6.63	18	20.6944	36	78	78	16	17	17.125	16	0.4594	0.409	372	0.56618	0.5
XLOC_006922	CRL2097	1	3.33	12	12.1667	18	50	49.9583	24	5	5.5	24	6.657e-05	7.663e-05	507.5	0	1.04769e-10
XLOC_006922	Imr90	1	4.5	13	13.6923	13	55	55	13	9	9.76923	13	0.1331	0.3418	184	0.437	2.88988e-05
XLOC_008174	CRL2097	1	4.25	7	7.64516	31	50	50	33	3	4.06452	31	0.001473	0.01968	1098.5	0.73804	0.333
XLOC_008174	Hela	1	5.88	8	7.83784	74	50	50	22	5	5	22	0.0002346	0.0004364	623.5	0.75942	0.333
XLOC_008174	Imr90	1	3.63	7	8.03333	30	50	50	16	6	6.6875	16	0.6943	0.3982	343.5	0.53683	1
XLOC_009233	CRL2097	1	3.36	5	5.87179	39	50	50	31	3.5	3.66667	30	0.04278	0.1119	860.5	0.64369	0.4
XLOC_009233	Hela	1	5.1	12	12.1936	217	50	50	131	8	8.33588	131	5.242e-10	3.875e-09	16739	0.70012	0.333
XLOC_009233	Imr90	1	2.96	7	9.89474	57	50	50	23	11	12.5652	23	0.001031	0.004696	1191.5	0.26288	0.333
XLOC_009702	CRL2097	1	1.57	5	5.15385	26	50	50	26	3	3.92	25	0.2021	0.06525	663.5	0.60583	0.857
XLOC_009702	Hela	1	3.41	1	1.64286	42	50	50	40	2	1.75	28	0.1738	0.3512	1048.5	0.41163	1
XLOC_009702	Imr90	1	1.55	4	4.91304	23	50	50	8	4	3.85714	7	0.787	0.9806	107	0.46259	0.667
XLOC_010017	CRL2097	1	-0.812	4	4.42105	19	50	50	5	4	3.75	4	0.863	0.92	43.5	0.53472	0
XLOC_010017	Hela	1	-1.25	5	4.89247	93	50	50	54	7	6.59259	54	0.0001316	0.0004405	4765.5	0.30966	0.667
XLOC_010017	Imr90	1	0.233	2.5	3	24	50	50	11	5	4.09091	11	0.01279	0.1273	251.5	0.23347	0.333
XLOC_011185	CRL2097	1	3.22	7	7.23077	26	50	50	9	4	5	9	0.2387	0.383	123.5	0.63657	0.346
XLOC_011185	Hela	1	-4.32	3.5	13.125	64	50	50	28	2	2.03704	27	0.003314	0.001998	873.5	0.69414	0.222
XLOC_011185	Imr90	1	5.25	18	20.0454	22	78	78	9	27	26.5556	9	0.02064	0.1727	184.5	0.225	0.479
XLOC_011226	Hela	1	6.89	47.5	49.587	138	171	171	25	36	35.96	25	4.964e-05	8.915e-05	1122.5	0.75649	0.125
XLOC_011950	CRL2097	1	3.78	30	32.5333	45	126	126	9	19	19.1111	9	0.05223	0.00755	155	0.70899	0.136
XLOC_011950	Hela	1	4.32	41	43.5	132	156	156	35	41	41.0571	35	0.6556	0.05394	2926	0.4752	0.641
XLOC_011950	Imr90	1	0.0967	2	2.22222	9	50	50	4	1	1	2	0.4444	0.3658	6	0.8125	1
XLOC_012599	CRL2097	1	-1.6	34	35.5882	17	126	126	5	43	38.6	5	0.4564	0.424	64.5	0.38125	0
XLOC_012599	Hela	1	-1.49	23.5	24.7083	24	91	91	33	23	23.0606	33	0.7308	0.9971	595.5	0.47176	0.923
XLOC_L2_008203	CRL2097	1	7.46	39	39.9091	11	160	160	11	49	42.5455	11	0.573	0.4673	101.5	0.42273	0.857
XLOC_L2_008203	Hela	1	7.38	12	13.0345	29	57	57	62	14	14.2419	62	0.1252	0.08535	1043	0.39725	0.582
XLOC_L2_008203	Imr90	1	9.1	32	38.125	8	141	141	6	57	49.5	6	0.0676	0.06161	55	0.19048	0.385
lincFOXF1	CRL2097	1	1.71	63	103.723	65	226	226	9	85	90.3333	9	0.001484	0.0007303	501	0.1694	0
lincFOXF1	Hela	1	0.424	51	51.8024	167	168	168	118	58.5	58.9661	118	5.243e-07	1.814e-07	19634	0.32348	0.333
lincFOXF1	Imr90	1	5.6	102	106.404	47	415	415	6	123.5	127.333	6	0.08877	0.01454	210.5	0.2822	0.323
lincMKLN1_A1new	CRL2097	1	NaN	3	4	11	50	50	13	2	3	11	0.5659	0.9545	118.5	0.57727	0.5
lincMKLN1_A1new	Hela	1	NaN	7	7.77778	27	50	50	30	8	8.76667	30	0.003274	0.03774	527	0.26933	0.308
lincSFPQ	CRL2097	1	3.09	30	31.4286	7	120	120	23	22	20.9565	23	0.1955	0.1592	114.5	0.67754	0.813
lincSFPQ	Hela	1	4.31	46	49.48	25	186	186	11	52	53.4545	11	0.1847	0.2901	229	0.35573	0.574
lincSFPQ	Imr90	1	3.9	18	15.3333	3	69	69	14	14	15.2857	14	0.3167	0.6053	10	0.25	0.733
XLOC_000304	Hela	0	-3.72	1	1.54546	11	50	50	71	2	1.93443	61	0.05049	0.4051	252	0.32295	1
XLOC_000304	Imr90	0	2.11	2	4	9	50	50	7	3	2.75	4	0.4848	0.7399	30.5	0.35938	0.2
XLOC_004122	CRL2097	0	-3.51	6.5	8.16667	6	50	50	8	2	3.4	5	0.07143	0.03615	36	0.84	0.15
XLOC_004122	Hela	0	1.46	2	2.22222	27	50	50	60	2	2.32727	55	0.09952	0.2241	861	0.38982	0.5
XLOC_004122	Imr90	0	-4.32	4	3.6	5	50	50	4	1	1.25	4	0.4286	0.5344	21	0.6875	0.143
XLOC_004198	CRL2097	0	0.821	5	5.875	8	50	50	7	1.5	1.75	4	0.03636	0.07762	13	0.89286	0
XLOC_004198	Hela	0	-3.62	36.5	175.75	40	876	876	51	90	105.353	51	0.08005	1.033e-06	1498.5	0.39087	0.158
XLOC_004198	Imr90	0	-4.32	5	9.33333	9	50	50	7	4	4.57143	7	0.9772	0.9868	55.5	0.50893	0.65
XLOC_008583	CRL2097	0	0.803	5	525.204	49	12	377.958	71	3	4.47619	21	0.01528	0.07604	535	0.6853	0.5
XLOC_008583	Hela	0	4.8	10	68.8067	150	50	61.5143	245	3	4.02174	92	7.912e-19	7.482e-16	6342.5	0.84197	0
XLOC_008583	Imr90	0	1.42	9	110.381	21	50	81.7	40	3	4.42105	19	0.0008008	0.006005	485.5	0.81856	0.1
XLOC_009662	CRL2097	0	-4.08	27	34.3684	19	140	140	5	5	6	5	0.01696	0.01583	27.5	0.86111	0
XLOC_009662	Hela	0	2.63	3	3.64286	14	50	50	17	2	2.83333	12	0.1776	0.3005	131.5	0.65705	0.222
XLOC_010709	CRL2097	0	1.76	6	7.1875	16	50	50	14	3	3.85714	14	0.03499	0.2118	161.5	0.73095	0.364
XLOC_010709	Hela	0	1.24	14.5	37.1309	84	60	60	45	8	8.6	45	1.234e-07	3.874e-05	1797	0.78565	0.0286
XLOC_010709	Imr90	0	2.74	8.5	9.14286	14	50	50	19	4	4.57895	19	0.001674	0.01445	296.5	0.83198	0
lincGARS	CRL2097	0	2.16	28.5	30.7	10	105	105	12	17.5	16.6667	12	0.004761	0.02375	139	0.87037	0
lincGARS	Hela	0	3.44	45	48.2778	36	172	172	27	45	42.5556	27	0.7491	0.3697	814.5	0.52451	0.641
lincGARS	Imr90	0	2.77	56	57.6	5	248	248	6	8.5	21.5	6	0.1143	0.02981	30	0.83333	0

## Sheet: OutlierCells
Gene	Cell	Num of outlier cells	Total num of cells	Count in outlier #1	Count in outlier #2	Count in outlier #3	Maximal spot count after removing outliers	note
ANRIL	hFF	3	34	322	3667	2099	7
GAS5	HeLa	2	120	32505	61931		731
NR_029435	HeLa	3	123	483	262673	11735	194
TERC	HeLa	1	88	958			238
lincFOXF1	hFF	2	65	2821	512197		143	Wrong thresholding
