# Supplementary material for: Localization and abundance analysis of human lncRNAs at single-cell and single-molecule resolution
Source: Genome Biol. 2015 Jan 29;16(1):20. doi: 10.1186/s13059-015-0586-4 (PMC4369099; doi:10.1186/s13059-015-0586-4)
Supplement: Additional file 5: — Supplementary dataset 5, single cell analysis of valid set. [file 13059_2015_586_MOESM5_ESM.xlsx]

## Sheet: ImageAnalysisSummaryTab
Gen_screenID	HasOrtholog?	Divergent?	numberOfOligos	cell type	validInCell	localization pattern	Expression: log2 FPKM	medianSingleSpots	meanSingleSpots	75quartileSingleSpot	25quartileSingleSpt	meanConfInterval_low	meanConfInterval_high	meanSingle_SME	MedianFracOfNucSpotsLocal	MedianFracOfNucSpotsGlobal	NumOfCells	CV Spot Count (CV=std/mean)
ANCR	1	0	18	hela	1	4	51.6818	60	60.6667	73.25	48.5	54.4167	66.9166	3.66433	0.403846	0.408425	27	0.313854
ANCR	1	0	18	hLF	1	4	25.7741	0	0	0	0	0	0	0	NaN	0	0	NaN
ANCR	1	0	18	hFF	1	4	23.589	17	18.4167	22.5	13.5	14.3921	22.4413	2.241	0.178571	0.167421	12	0.421524
Anril	1	0	30	hela	1	1	29.8428	3.5	3.90278	6	2	3.34807	4.45749	0.33284	0.851648	0.773234	72	0.723649
Anril	1	0	30	hLF	0	0	7.72741	3	5.18518	4	1	1.14953	9.22084	2.36609	0.539394	0.364432	31	2.65641
Anril	1	0	30	hFF	1	1	12.2382	1	1.58065	2	0	1.07193	2.08936	0.299728	0.633333	0.666667	34	3.95868
GAS5	1	1	14	hela	1	2	683.931	195	206.034	257	156	192.221	219.847	8.33128	0.721444	0.693829	120	6.40497
GAS5	1	1	14	hLF	1	4	107.008	77	86.8421	104	61	77.6515	96.0327	5.44761	0.641653	0.606033	38	0.386694
GAS5	1	1	14	hFF	1	4	105.494	74	481.614	105	42.75	-199.443	1162.67	407.203	0.525424	0.928106	57	6.38336
Kcnq1ot1	1	0	48	hela	0	0	0.000158388	0	0.28125	0	0	0.113036	0.449464	0.100763	0.833333	0.5	64	2.86614
Kcnq1ot1	1	0	48	hLF	1	1	0.646249	3.5	5.80769	8	2	4.02996	7.58542	1.04074	1	0.77551	26	0.913744
Kcnq1ot1	1	0	48	hFF	1	1	0.0851078	2	4.125	5	1	2.57269	5.67731	0.915536	1	0.966942	32	1.25553
lincFOXF1	1	1	43	hela	1	2	1.29162	58	58.9162	71.75	40	55.8793	61.953	1.83597	0.903226	0.865838	167	0.402707
lincFOXF1	1	1	43	hLF	1	4	48.6201	117	122.277	155.5	84.25	105.653	138.9	9.90308	0.574603	0.535514	47	0.555234
lincFOXF1	1	1	43	hFF	1	4	3.23129	72	73.254	92	54	67.9498	78.5581	3.17649	0.672131	0.646218	65	7.9452
lincMKLN1_A1	1	1	37	hela	1	2	4.13904	7.5	8.25	10	5	6.10294	10.3971	1.26054	1	0.954955	28	0.808502
lincMKLN1_A1	1	1	37	hLF	0	0	4.46138	0	0	0	0	0	0	0	NaN	0	0	NaN
lincMKLN1_A1	1	1	37	hFF	1	2	1.47305	3	4.09091	6.75	2	2.59523	5.58659	0.825222	0.928571	0.780488	11	0.669033
lincSFPQ	1	0	40	hela	1	3	19.7602	52	57.68	71.25	38.75	50.7313	64.6287	4.06149	0.941176	0.929764	25	0.352071
lincSFPQ	1	0	40	hLF	1	3	14.8405	18	16.6667	26.25	6.75	-5.33573	38.6691	7.5351	0.833333	0.84	3	0.783071
lincSFPQ	1	0	40	hFF	1	3	8.45438	32	35.5714	46	26.25	24.7535	46.3894	5.56715	0.966667	0.94332	7	0.414077
MALAT1	1	0	48	hela	0	2	988.891	0	0	0	0	0	0	0	NaN	0	0	NaN
MALAT1	1	0	48	hLF	0	2	1618.57	0	0	0	0	0	0	0	NaN	0	0	NaN
MALAT1	1	0	48	hFF	0	2	165.985	266.5	3431.83	1378	161	1341.29	5522.38	1237.32	1	1	36	2.16325
Meg3	1	0	32	hela	0	0	0.00736246	0	0.621212	1	0	0.445574	0.79685	0.105258	1	0.75	66	1.37654
Meg3	1	0	32	hLF	1	2	334.18	199	310.957	315.25	169	174.011	447.902	79.7516	0.991416	0.991717	23	1.23
Meg3	1	0	32	hFF	0	0	31.9444	83	119.579	141.25	68.75	87.4266	151.731	18.5416	0.985611	0.969438	19	0.67588
NEAT1	1	0	48	hela	0	2	1164.41	26860.5	94079.8	75820	3379	43369.9	144790	30246.5	0.999141	0.915863	50	2.27334
NEAT1	1	0	48	hLF	0	0	348.513	29574	68923.9	80699.5	210.75	31604	106244	21638.2	0.999904	0.940737	21	1.43867
NEAT1	1	0	48	hFF	0	0	62.8277	571	32798.8	22913.8	103.75	-6944.52	72542	23043.3	0.999889	0.999785	21	3.21957
NR_024412	1	0	15	hela	1	5	16.0664	22	23.1393	29	15	21.4373	24.8413	1.02683	0.355991	0.359796	122	0.490146
NR_024412	1	0	15	hLF	0	0	41.0468	17.5	18.4643	23	10	14.6743	22.2542	2.22509	0.136646	0.128364	28	0.637666
NR_024412	1	0	15	hFF	1	5	34.73	22	27.5172	41	16	22.0559	32.9786	3.21044	0.1	0.126263	29	0.628289
NR_029435	1	1	32	hela	1	3	22.2716	15	24.0165	22	10	19.1633	28.8698	2.92778	0.75	0.461138	124	10.5348
NR_029435	1	1	32	hLF	1	3	17.8469	16	19.7742	22	14	16.0793	23.4691	2.17696	0.714286	0.647746	31	0.612961
NR_029435	1	1	32	hFF	1	3	10.5419	15	17.8261	21	13	14.9746	20.6775	1.66058	0.75	0.726601	23	0.446753
TERC	1	0	10	hela	1	2	3.50092	81	87.1034	104.25	63	79.4339	94.773	4.61255	0.93617	0.921433	88	1.0538
TERC	1	0	10	hLF	0	0	22.1327	10	12.6296	16	7	8.89242	16.3668	2.19112	0.916667	0.840764	27	0.901481
TERC	1	0	10	hFF	1	3	0.167317	18	35.3438	43.5	10	23.3925	47.295	7.04874	0.818182	0.534387	32	1.12817
TUG1	1	1	37	hela	1	3	41.7346	54.5	55.8667	63	43	48.9965	62.7369	4.04337	0.776989	0.756903	30	0.396416
TUG1	1	1	37	hLF	0	0	30.5499	64	75.8571	73.5	58.25	49.4664	102.248	13.5812	0.583333	0.552475	7	0.473686
TUG1	1	1	37	hFF	0	0	33.2024	45	44.4444	54.5	33.75	36.9477	51.9412	4.03151	0.428571	0.458438	9	0.272127
XIST	1	0	48	hela	0	0	3.17823	0	0	0	0	0	0	0	NaN	0	0	NaN
XIST	1	0	48	hLF	0	1	0.192913	97.5	268.1	197	39	51.1513	485.049	118.35	1	0.993238	10	1.39595
XIST	1	0	48	hFF	0	0	0.0934264	0	0	0	0	0	0	0	NaN	0	0	NaN
XLOC_002094	0	0	12	hela	0	3	0.0552412	0	19.5618	2	0	-11.6729	50.7965	18.7895	0.666667	0.633526	89	9.06151
XLOC_002094	0	0	12	hLF	1	4	5.49309	7	9.69231	13	5	6.99271	12.3919	1.58043	0.545454	0.512821	26	0.831446
XLOC_002094	0	0	12	hFF	0	3	0.0562485	0	0.870968	1	0	0.293964	1.44797	0.339962	0.875	0.705882	31	2.17325
XLOC_002408	1	0	14	hela	0	0	0.0247008	5.5	117.962	167	2	45.7533	190.17	42.273	0.452335	0.286367	26	1.8273
XLOC_002408	1	0	14	hLF	0	0	1.48648	214	225.667	421	6	55.9278	395.406	84.2357	0.0892716	0.162343	6	0.914332
XLOC_002408	1	0	14	hFF	1	4	2.17919	2	2.38462	2.25	1	1.13183	3.6374	0.70291	0	0.148148	13	1.0628
XLOC_002746	1	0	24	hela	1	3	0.786727	1	2.5102	4	0	2.00881	3.0116	0.301914	0.8	0.744292	98	1.19066
XLOC_002746	1	0	24	hLF	1	4	10.2789	4	6.4	7	2.5	3.44366	9.35634	1.70972	0.5	0.282051	20	1.19471
XLOC_002746	1	0	24	hFF	0	0	4.97073	7	7.05882	9	4.75	5.47821	8.63944	0.905338	0.5	0.482759	17	0.528814
XLOC_003526	0	0	22	hela	0	0	0	1	2.95312	4	0	1.349	4.55725	0.9609	0.8	0.429578	64	2.60307
XLOC_003526	0	0	22	hLF	1	3	3.9626	9	34.5143	69.5	1	21.2588	47.7697	7.83918	0.983482	0.915326	35	1.34371
XLOC_003526	0	0	22	hFF	1	3	0.644169	0	8.32258	4.75	0	-1.13143	17.7766	5.57016	1	0.386454	31	3.72641
XLOC_004456	1	1	18	hela	0	0	15.5075	0	0.333333	1	0	0.151255	0.515412	0.106752	0.25	0.333333	27	1.6641
XLOC_004456	1	1	18	hLF	1	4	14.3292	1	1	1.75	0	0.151927	1.84807	0.436436	0.25	0.333333	7	1.1547
XLOC_004456	1	1	18	hFF	0	4	5.14501	0	0.375	0.5	0	-0.123373	0.873373	0.263052	0	0	8	1.98406
XLOC_004803	0	0	48	hela	0	0	8.9023	23.5	2479.44	39	17	-1022.74	5981.61	2065.55	1	0.999332	32	4.71256
XLOC_004803	0	0	48	hLF	1	4	7.10426	9	9	11	5	6.69621	11.3038	1.30089	0.316667	0.368853	14	0.54083
XLOC_004803	0	0	48	hFF	1	4	2.41453	6	6.375	7	4	5.08133	7.66867	0.762992	0.6	0.567839	32	0.677041
XLOC_005151	0	0	48	hela	1	1	0	1	1.68421	2	0	0.854094	2.51433	0.496326	1	0.595238	57	2.22489
XLOC_005151	0	0	48	hLF	0	0	0	12.5	121.639	35	6.5	30.454	212.824	53.9692	0.923077	0.519567	36	2.6621
XLOC_005151	0	0	48	hFF	0	3	0	0	0.371429	0.75	0	0.174311	0.568546	0.116574	1	0.75	35	1.85678
XLOC_005764	1	0	48	hela	1	2	5.20566	22	23.1404	29	16	21.359	24.9217	1.0741	1	0.927808	114	0.495594
XLOC_005764	1	0	48	hLF	1	3	3.24997	18	26.7778	37.5	6	11.125	42.4306	8.41754	0.8	0.497854	9	0.943044
XLOC_005764	1	0	48	hFF	1	3	1.09799	4	6.03704	6.75	2	3.42772	8.64635	1.52984	1	0.789809	27	1.31675
XLOC_006922	1	0	24	hela	1	1	99.0299	32	34.6389	43.5	26.5	30.2422	39.0356	2.60224	0.906955	0.818923	36	0.45075
XLOC_006922	1	0	24	hLF	1	1	22.6346	17.5	961.786	27	9	-699.57	2623.14	938.124	0.875	0.990247	14	3.64961
XLOC_006922	1	0	24	hFF	1	1	10.022	18	16.2778	22	12	13.4238	19.1318	1.64059	0.758454	0.698246	18	0.427604
XLOC_008174	0	0	16	hela	1	4	58.817	8	8.39189	10	6	7.70152	9.08227	0.414392	0.63961	0.636816	74	0.424783
XLOC_008174	0	0	16	hLF	1	4	12.3363	7	8.4	9	5	6.45228	10.3477	1.14631	0.555556	0.49789	30	0.747451
XLOC_008174	0	0	16	hFF	1	4	18.9382	7	8.12903	11.75	5	6.67827	9.5798	0.854768	0.430556	0.445344	31	0.58545
XLOC_009233	1	1	11	hela	0	0	34.2854	14	14.7156	19	9	13.8223	15.6089	0.540781	0.791667	0.765903	218	0.54259
XLOC_009233	1	1	11	hLF	1	3	7.75449	8	10.9298	13.25	5	8.54612	13.3135	1.42522	0.6875	0.610548	57	0.984475
XLOC_009233	1	1	11	hFF	1	3	10.1971	5.5	6.5	9	3	5.29797	7.70203	0.713424	0.708333	0.62605	40	0.694168
XLOC_009702	0	0	26	hela	0	1	10.5785	1	1.15	2	0	0.925922	1.37408	0.13409	1	1	60	0.903182
XLOC_009702	0	0	26	hLF	1	4	2.87823	4	4.64	6.25	2	3.29691	5.98309	0.785026	0.333333	0.366972	25	0.845934
XLOC_009702	0	0	26	hFF	1	4	2.90946	5	5	6	2	3.65415	6.34586	0.790151	0.375	0.3	28	0.836217
XLOC_010017	0	0	30	hela	1	3	0.369141	5	5.05263	6.75	3	4.51979	5.58547	0.320752	1	0.961207	95	0.618748
XLOC_010017	0	0	30	hLF	1	3	1.1251	2	2.75	4	1	1.92992	3.57008	0.481469	1	0.967742	28	0.926434
XLOC_010017	0	0	30	hFF	1	3	0.519471	4	4.75	7	2	3.42316	6.07684	0.767343	1	0.88	20	0.722456
XLOC_010514	0	1	23	hela	0	0	0.350672	0	0.304348	1	0	0.188592	0.420104	0.0694159	1	0.769231	69	1.89458
XLOC_010514	0	1	23	hLF	1	4	13.3793	6	6.875	9	4	5.23308	8.51692	0.958018	0.222222	0.233766	24	0.682663
XLOC_010514	0	1	23	hFF	1	4	7.05198	8	8.44444	12	4	6.65504	10.2339	1.04913	0.236111	0.292237	27	0.645563
XLOC_011185	0	0	30	hela	0	3	0	2	7.8875	6.5	1	4.7729	11.0021	1.87134	1	0.556962	83	2.21669
XLOC_011185	0	0	30	hLF	1	4	38.1249	20	23.0909	28	14	17.4495	28.7324	3.27849	0.608823	0.557173	22	0.665955
XLOC_011185	0	0	30	hFF	1	4	9.26294	8	7.96296	11	3.25	6.21776	9.70817	1.02321	0.464286	0.45933	27	0.667685
XLOC_011226	1	0	20	hela	1	4	118.648	48	50.7971	58	39	48.0296	53.5646	1.67113	0.481	0.471701	138	0.386466
XLOC_011226	1	0	20	hLF	0	0	34.0043	10	14.875	24	8	10.9522	18.7978	2.2377	0.261364	0.25974	16	0.601734
XLOC_011226	1	0	20	hFF	0	0	30.0606	21	24.2778	31	17	19.5484	29.0071	2.71862	0.25463	0.21447	18	0.47509
XLOC_011950	1	1	14	hela	1	4	19.9669	44	46.697	53	30	42.6363	50.7576	2.45126	0.444444	0.441834	132	0.603097
XLOC_011950	1	1	14	hLF	0	0	1.01933	1	2.46154	2.5	0	0.477941	4.44514	1.11295	0.5	0.296296	13	1.6302
XLOC_011950	1	1	14	hFF	1	4	13.6664	31	37.4889	42.75	20.25	29.7975	45.1803	4.57757	0.357143	0.31201	45	0.819104
XLOC_012599	1	0	32	hela	1	5	0.306051	23.5	25.625	31	17.5	21.9043	29.3457	2.17096	0.265396	0.27541	24	0.415044
XLOC_012599	1	0	32	hLF	0	0	0.36257	32	38.9167	43.5	26	30.5892	47.2441	4.85885	0.18283	0.193723	24	0.61165
XLOC_012599	1	0	32	hFF	1	5	0.280456	34	36.6471	42.25	30.75	31.2952	41.9989	3.06539	0.212121	0.19187	17	0.344883
XLOC_L2_008203	1	0	16	hela	1	4	166.006	13	16.9655	19.25	4.75	10.9142	23.0168	3.55723	0.6	0.469262	29	1.12913
XLOC_L2_008203	1	0	16	hLF	1	4	547.31	35.5	42.25	49.5	33.5	28.8163	55.6837	7.09061	0.446844	0.407738	8	0.474681
XLOC_L2_008203	1	0	16	hFF	1	4	175.919	44	44.8182	60.25	36.5	34.6272	55.0091	5.62271	0.485714	0.443992	11	0.41609

## Sheet: localizationPatternAsignment
lncRNA Name	CellType	localization Pattern	ValidProbeInCellType
ANCR	CRL2097	4	1
ANCR	Hela	4	1
ANCR	Imr90	4	1
Anril	CRL2097	1	1
Anril	Hela	1	1
GAS5	CRL2097	4	1
GAS5	Hela	2	1
GAS5	Imr90	4	1
Kcnq1ot1	CRL2097	1	1
Kcnq1ot1	Imr90	1	1
lincFOXF1	CRL2097	4	1
lincFOXF1	Hela	2	1
lincFOXF1	Imr90	4	1
lincMKLN1_A1	CRL2097	2	1
lincMKLN1_A1	Hela	2	1
lincSFPQ	CRL2097	3	1
lincSFPQ	Hela	3	1
lincSFPQ	Imr90	3	1
MALAT1	CRL2097	2	1
MALAT1	Hela	2	1
MALAT1	Imr90	2	1
Meg3	Imr90	2	1
NEAT1	Hela	2	1
NR_024412	CRL2097	5	1
NR_024412	Hela	5	1
NR_029435	Hela	3	1
NR_029435	Imr90	3	1
NR_029435	CRL2097	3	1
TERC	CRL2097	3	1
TERC	Hela	2	1
TUG1	Hela	3	1
XIST	Imr90	1	1
XLOC_002094	Imr90	4	1
XLOC_002408	CRL2097	4	1
XLOC_002746	Hela	3	1
XLOC_002746	Imr90	4	1
XLOC_003526	CRL2097	3	1
XLOC_003526	Imr90	3	1
XLOC_004456	Imr90	4	1
XLOC_004803	CRL2097	4	1
XLOC_004803	Imr90	4	1
XLOC_005151	Hela	1	1
XLOC_005764	CRL2097	3	1
XLOC_005764	Hela	2	1
XLOC_005764	Imr90	3	1
XLOC_006922	Hela	1	1
XLOC_006922	Imr90	1	1
XLOC_006922	CRL2097	1	1
XLOC_008174	CRL2097	4	1
XLOC_008174	Hela	4	1
XLOC_008174	Imr90	4	1
XLOC_009233	CRL2097	3	1
XLOC_009233	Imr90	3	1
XLOC_009702	CRL2097	4	1
XLOC_009702	Imr90	4	1
XLOC_010017	CRL2097	3	1
XLOC_010017	Hela	3	1
XLOC_010017	Imr90	3	1
XLOC_010514	CRL2097	4	1
XLOC_010514	Imr90	4	1
XLOC_011185	CRL2097	4	1
XLOC_011185	Imr90	4	1
XLOC_011226	Hela	4	1
XLOC_011950	CRL2097	4	1
XLOC_011950	Hela	4	1
XLOC_012599	CRL2097	5	1
XLOC_012599	Hela	5	1
XLOC_L2_008203	CRL2097	4	1
XLOC_L2_008203	Hela	4	1
XLOC_L2_008203	Imr90	4	1

## Sheet: MEG3-MALAT1 co-localization
Co-localization of MEG3 molecules with MALAT1 in hFF and hLF
hFF
imageFieldNum	objCellNum	#MEG3 Spots	#MEG3 Spots over MALAT1	MALAT1 pixel area	MALAT1 in Nuc pixel area	#MEG3 over MALAT1 in Nuc	Nuc pixel area	FisherExactPval for overlap in Nuc	1-hyperGeoCdfP	Fraction of MEG3 that co-loc with MALAT1	Pixel Ints Corr Between MALAT1 and MEG3	Pixel Ints Corr Between MALAT1 and MEG3 - permutation Pvalue
1	1	53	46	1117	1052	10	11144	0.00941718	0.00304435	0.217391	0.174332	0.004
1	2	31	28	3565	1441	14	9397	1.7916e-05	2.9311e-06	0.5	0.190455	0.005
1	3	45	41	1377	1377	13	12935	0.000215065	4.94461e-05	0.317073	0.134879	0.005
1	4	42	37	928	455	2	22747	0.168827	0.0373986	0.054054	0.15982	0.004
1	5	46	40	1134	1134	12	11459	0.000335884	7.65281e-05	0.3	0.174533	0.003
2	1	69	60	1754	1752	30	10626	1.87e-09	3.47618e-10	0.5	0.240915	0.011
2	2	67	49	2938	955	11	14996	0.000204802	4.2613e-05	0.22449	0.20935	0
2	3	32	26	1329	1217	15	10867	1.173e-08	9.92952e-10	0.576923	0.17166	0.008
2	4	60	59	1383	1383	31	15177	0	0	0.525424	0.256317	0.002
2	5	25	21	1410	1410	5	11091	0.175985	0.0419182	0.238095	0.132589	0.003
2	6	32	30	1471	1471	13	13522	5.71544e-06	8.24137e-07	0.433333	0.170965	0.001
3	1	18	17	1109	1098	11	13878	5.75e-09	2.42051e-10	0.647059	0.173958	0.002
3	2	67	65	1508	1361	34	9655	0	4.55191e-14	0.523077	0.341404	0.002
3	3	23	23	2039	1722	9	12773	0.00198265	0.000414307	0.391304	0.164233	0.006
3	4	59	59	1890	1624	33	8495	3.2e-10	5.51158e-11	0.559322	0.294806	0.007
3	5	50	37	1408	1408	13	13882	3.92944e-05	7.37124e-06	0.351351	0.154864	0.003
3	6	28	27	1614	1531	12	12707	2.7318e-05	4.1901e-06	0.444444	0.236699	0.008
4	1	68	65	2307	2307	40	12545	0	1.9984e-15	0.615385	0.327835	0.001
4	2	9	9	3210	2983	4	10943	0.267251	0.0686184	0.444444	0.125026	0.001
4	3	35	32	3026	2947	27	15595	0	1.11022e-16	0.84375	0.255257	0.004
4	4	55	52	2430	2147	23	13284	1.62385e-06	3.67435e-07	0.442308	0.184218	0.009
4	5	27	24	2481	1213	13	14915	6.83e-09	4.64778e-10	0.541667	0.239106	0
4	6	48	46	2032	1977	27	12736	2e-11	2.99005e-12	0.586956	0.249647	0.003
5	1	2	2	2869	2193	0	17405	1	0.236127	0	0.161667	0.001
5	2	20	17	3997	1218	8	12145	0.000106143	1.14875e-05	0.470588	0.275092	0.002
5	3	114	114	3227	1497	35	11908	2.5099e-07	7.66128e-08	0.307017	0.236161	0.001
5	4	9	9	1904	1904	4	11199	0.0511532	0.00973117	0.444444	0.0892156	0.004
6	1	43	40	1451	1443	15	10569	0.000139115	3.31303e-05	0.375	0.210256	0.002
6	2	34	32	5930	1407	15	9303	2.03235e-05	3.72098e-06	0.46875	0.273064	0.008
6	3	114	107	3681	3087	45	14112	2.79019e-06	7.68945e-07	0.420561	0.272824	0.01
6	4	9	8	1612	1612	3	10259	0.117408	0.0250136	0.375	0.173817	0.005
6	5	20	20	2559	2559	10	10966	0.0132378	0.00217465	0.5	0.193058	0.006
6	6	13	13	2089	2037	9	9819	0.000220932	2.22555e-05	0.692308	0.120755	0.005
6	7	10	7	2471	2471	3	14544	0.100325	0.0188464	0.428571	0.0943365	0.001
7	1	14	10	1574	1538	4	9181	0.0707373	0.0157441	0.4	0.114948	0
7	2	23	21	1082	1072	7	8083	0.0152098	0.00383636	0.333333	0.181284	0.015
7	3	17	17	2424	2307	10	12648	0.000221895	3.03708e-05	0.588235	0.172188	0.002
7	4	29	23	3561	3264	14	10033	0.00620343	0.00130595	0.608696	0.178167	0.001
7	5	11	10	5482	2810	5	8289	0.322211	0.0823934	0.5	0.13081	0.007
7	6	12	11	3178	848	2	8889	0.283031	0.0798921	0.181818	0.130768	0.011
hLF
imageFieldNum	objCellNum	#MEG3 Spots	#MEG3 Spots over MALAT1	MALAT1 pixel area	MALAT1 in Nuc pixel area	#MEG3 over MALAT1 in Nuc	Nuc pixel area	FisherExactPval for overlap in Nuc	1-hyperGeoCdfP	Fraction of MEG3 that co-loc with MALAT1	Pixel Ints Corr Between MALAT1 and MEG3	Pixel Ints Corr Between MALAT1 and MEG3 - permutation Pvalue
1	1	97	96	2265	2265	56	9010	0	9.24816e-13	0.583333	0.324122	0.015
1	2	370	366	8517	4279	229	16848	0	0	0.625683	0.499277	0
1	3	505	470	5361	1617	46	24482	0.00828308	0.00306954	0.0978723	0.475408	0.005
1	4	58	58	2482	2300	35	11765	1e-11	1.41021e-12	0.603448	0.31908	0.001
1	5	436	428	4279	2342	160	16093	0	0	0.373832	0.497452	0.003
2	1	28	28	2328	2267	11	10139	0.0400644	0.012328	0.392857	0.160283	0.021
2	2	38	34	4297	649	1	10782	0.72077	0.61546	0.0294118	0.405779	0.002
2	3	139	133	5055	5055	83	20528	0	0	0.62406	0.378749	0.003
2	4	185	184	4970	1711	68	17968	0	0	0.369565	0.352749	0.003
2	5	69	64	2440	2437	41	11853	0	6.66134e-15	0.640625	0.3214	0.001
2	6	202	201	6672	1819	61	23495	0	0	0.303483	0.371368	0
2	7	62	59	1735	1735	21	15930	4.6045e-07	9.46243e-08	0.355932	0.229549	0.002
2	8	45	41	613	596	5	11876	0.0529086	0.015667	0.121951	0.0985475	0.015
3	1	65	56	1583	1583	28	10997	2.8e-10	4.32185e-11	0.5	0.253436	0.005
3	2	37	33	2810	1369	11	10662	0.00195404	0.00050464	0.333333	0.252736	0.002
3	3	456	451	5371	5110	252	20732	0	0	0.558758	0.554469	0.003
4	1	53	44	2724	2263	22	10847	1.64734e-05	4.01583e-06	0.5	0.123769	0.009
4	2	71	54	4749	552	4	12154	0.310088	0.0974006	0.0740741	0.330144	0.002
4	3	228	218	2295	1856	77	18465	0	0	0.353211	0.346289	0.002
4	4	72	68	1750	1749	30	14103	7e-11	1.30935e-11	0.441177	0.280445	0.005
4	5	60	57	2047	1791	26	14094	9.9e-10	1.60728e-10	0.45614	0.219265	0.006
4	6	42	38	2599	960	13	12374	2.9513e-06	4.30606e-07	0.342105	0.249315	0.003
4	7	107	105	4359	2424	51	13640	0	9.17044e-14	0.485714	0.426952	0.011
5	1	492	484	8210	6194	253	35941	0	0	0.522727	0.49855	0
5	2	459	452	5006	5006	235	26299	0	0	0.519911	0.480935	0.001
5	3	156	155	2046	2046	50	16885	3e-11	8.12461e-12	0.322581	0.32539	0
5	4	405	402	3936	3936	166	25115	0	0	0.412935	0.439042	0.002
5	5	175	1	2865	8	0	234	1	0.034188	0	0.453931	0.001
5	6	29	24	2163	2097	8	10275	0.127592	0.0405127	0.333333	0.126523	0.006
6	1	251	250	3501	3501	132	17556	0	0	0.528	0.389241	0.005
6	2	35	32	1033	1033	11	12353	3.30455e-05	5.11871e-06	0.34375	0.169749	0.01
6	3	229	226	2869	2232	101	15093	0	0	0.446903	0.414836	0.006
6	4	100	98	3157	2555	55	15687	0	0	0.561225	0.329373	0.005
6	5	37	34	2449	1831	16	9942	0.000124985	2.87701e-05	0.470588	0.240082	0
6	6	85	79	1841	1053	31	11416	0	8.9484e-14	0.392405	0.341504	0.004
6	7	63	61	2522	1201	22	10206	7.0029e-07	1.53313e-07	0.360656	0.334367	0.001
6	8	19	13	2436	1501	10	11327	3.1744e-07	1.29272e-08	0.769231	0.312819	0.003

## Sheet: MitoticCellsSummary
lincRNA name	class	Cell type	Num of mitotic cells	Num of mitotic cells with foci on chromosomes	Note
XLOC_005764	C2	HeLa	7	0
XLOC_005151	C1	HeLa	12	0
XLOC_006922	C1	HeLa	6	0
XIST	C1	hLF	18	0
Anril	C1	HeLa	15	5	spots were seen in image numbered 001,004,008,009 in the image batch from 2014_02_06 ; these werenot validated when applying a 2-color validation assay
Meg3	C2	HeLa	10	0
XLOC_003526	C3	hLF	12	0

## Sheet: CorrelationWithCyclin
Name	cellT	#Cellls	PearsonRoh	PearsonRoh-Counting Nuclear Spots only	Mean lncRNA spots	Mean Cyclin spots	Mean lncRNA spots in nucleus	Mean Cyclin spots in nucleus	KS P_value: after splitting G1 and G2/S/M	# G1 cells	# G2/S/M cells	RegressionAnalysis_CCNA2_Pval	RegressionAnalysis_CellArea_Pval
lincSFPQ	Hela	25	0.6775	0.6857	33.1	147	30.4	34.9	NA	0	25	0.0023132	0.9863
XLOC_011226	Hela	137	0.6597	0.4925	25.9	105	11.1	40.3	0.00173	13	124	1.0048e-10	2.5041e-08
TUG1	Hela	30	0.5775	0.2988	29.7	82.9	21.2	21.9	0.418	8	22
XLOC_003526	Imr90	24	0.5478	0.4371	6.88	6.5	6.46	2.63	0.136	23	1
XLOC_006922	Imr90	11	0.5276	0.3118	10	8.91	9.36	2.45	0.87	10	1
GAS5	Hela	117	0.4599	0.3578	118	79.8	83.2	22.7	0.0041	20	97	0.70925	0.7402
XLOC_011950	Hela	126	0.4477	0.4021	23	80.6	9.02	25.1	0.462	35	91
lincSFPQ	CRL2097	7	0.4007	0.5029	20.1	72.3	20	8.86	0.158	2	5
NR_024412	Hela	122	0.3727	0.2594	12.2	66.5	4.2	20.5	0.14	54	68
Meg3	Imr90	20	0.3526	0.4829	136	5.75	135	2.3	NA	20	0
NR_029435	Imr90	23	-0.3614	-0.2158	9.35	15	6.26	2.43	0.094	18	5
XLOC_011185	CRL2097	20	-0.4356	-0.08889	5.2	16.4	3.3	3.8	0.063	14	6	0.050167	0.083405
Key
Name
cellT
#Cellls
PearsonRoh	Pearson correlation coefficent comparing moleules count distributions of the lncRNA and CCNA2
PearsonRoh-Counting Nuclear Spots only	same as previous but only accounting for nuclear spots
Mean lncRNA spots
Mean Cyclin spots
Mean lncRNA spots in nucleus
Mean Cyclin spots in nucleus
KS P_value: after splitting G1 and G2/S/M	P value form a KS test on the distribution of lncRNA moleule counts after splitting the cell population to G1 and G2-S-M phase cells. This is done based on a learned threshold on the amount of CCNA2 (T=0 for HeLa and T=20 for hLF/hFF).
G1 cells	set size
G2/S/M cells	set size
RegressionAnalysis_CCNA2_Pval	p value describing the significance of CCNA2 as a predictor for the number of lncRNA molecule in a regression analysis that uses both CCNA2 and the cell area as predictors
RegressionAnalysis_CellArea_Pval	same as previous but reffering to cell area as a predictor
Significant values are marked red

## Sheet: DivergentNeighborsAnalysis
name	cellType	numOfCells	mean_fracCoAlexa	med_fracCoLocAlexa	std_fracCoLocAlexa	mean_fracCoCy3	med_fracCoLocCy3	std_fracCoLocCy3	MeanAlexaCnt	MeanCy3Cnt	MeanCoLocCnts	Pearson Correlation Roh	Pearson Correlation P-value	numCell-afterOutlierRemove	Pearson Correlation Roh - afterOutlierRemove	Pearson Correlation P-value-afterOutlierRemove
GAS5	CRL2097	25	0.104571	0.0465116	0.153112	0.361429	0.285714	0.368652	75.16	3.68	3.36	0.1654	0.429526	25	0.1654	0.429526
GAS5	Hela	60	0.0383037	0.0324071	0.0397638	0.276787	0.240385	0.224196	209.433	7.71667	8.3	0.4378	0.000588158	58	0.4378	0.000588158
GAS5	Imr90	17	0.0171417	0.00613497	0.0271299	0.152595	0.111111	0.245165	88.5294	5.35294	1.58824	-0.3411	0.180246	17	-0.3411	0.180246
lincFOXF1	CRL2097	25	0.00834692	0	0.0135792	0.0971791	0	0.273635	82.08	35.24	0.64	0.4119	0.0508443	24	0.4058	0.0491275
lincFOXF1	Hela	47	0.00171503	0	0.00616076	0.0851064	0	0.282057	73	79.1489	0.106383	0.5735	2.51195e-05	47	0.5735	2.51195e-05
lincFOXF1	Imr90	16	0.0274664	0.0279718	0.0159376	0.0226834	0.0209337	0.0158621	121.938	158.562	3.625	0.9152	6.71648e-07	16	0.9152	6.71648e-07
lincMKLN1_A1new	CRL2097	21	0.209259	0.2	0.208341	0.0335829	0.027027	0.036466	6.77778	29.7143	1.16667	0.5686	0.00715196	20	0.3985	0.0818073
lincMKLN1_A1new	Hela	62	0.195398	0.15587	0.225096	0.0681801	0.0588745	0.0601645	13.9355	30.2419	2.04839	0.3587	0.00453059	60	0.4062	0.00128044
NR_029435	Hela	64	0.0529699	0.0045045	0.136552	0.0782868	0	0.19119	32.55	48.3167	0.9	0.5749	4.47279e-05	58	0.401	0.00181328
NR_029435	Imr90	12	0.0201569	0	0.0403592	0.0604167	0	0.145172	16.3333	10.1667	0.333333	-0.3046	0.362469	11	-0.3046	0.362469
TUG1	Hela	53	0.0597993	0.0277778	0.0839656	0.0682591	0.0384615	0.0910609	23.7924	16.566	1.20755	0.3624	0.00766067	52	0.2156	0.124706
XLOC_009233	CRL2097	19	0.0678258	0	0.22899	0.0842408	0	0.240263	9.21053	11.3158	0.210526	0.03201	0.899677	18	0.03201	0.899677
XLOC_009233	Imr90	24	0.0906298	0	0.159919	0.192234	0	0.376348	9	13.4583	0.416667	0.1208	0.592331	22	0.1208	0.592331
XLOC_010514	CRL2097	9	0.232639	0.138889	0.333973	0.00284024	0.00163934	0.00360541	9.25	451.444	1.25	0.4431	0.232304	9	0.4431	0.232304
XLOC_010514	Imr90	9	0.24091	0.0769231	0.331813	0.00727211	0.00254453	0.0103958	7	256	1	0.843	0.00431874	9	0.843	0.00431874
XLOC_011950	CRL2097	13	0.0613142	0.031746	0.11312	0.050878	0.0134228	0.135357	67	116.231	1.84615	-0.0425	0.890356	13	-0.0425	0.890356
XLOC_011950	Hela	12	0.0591411	0.0648668	0.0447544	0.0240516	0.020943	0.0179555	68	135.083	3.33333	0.5773	0.062928	12	0.2203	0.491532
Key:	lincRNA is labeled with Alexa594 and neighbor with Cy3
meanAlexa	mean number of Alexa spots (lincRNA) across the population
medianAlexa	median number of Alexa spots (lincRNA) across the population
stdAlexa	standard deviation of number of Alexa spots (lincRNA) across the population
meanCy3	mean number of Cy3 spots (coding gene) across the population
medianCy3	median number of Cy3 spots (coding gene) across the population
stdCy3	standard deviation of number of Cy3 spots (coding gene)across the population
mean_fracCoAlexa	mean fraction of Alexa594 spots that co-localize with Cy3
med_fracCoLocAlexa	as previous but taking the median fraction
std_fracCoLocAlexa	as previous but calculating standard deviation
mean_fracCoCy3	mean fraction of Cy3 spots that co-localize with Alexa594
med_fracCoLocCy3	as previous but taking the median fraction
std_fracCoLocCy3	as previous but calculating standard deviation
MeanAlexaCnt	mean number of Alexa spots (lincRNA) across the population
MeanCy3Cnt	mean number of Cy3 spots (coding gene) across the population
MeanCoLocCnts	mean number of spots that co-localize between Cy3 Alexa594
Pearson Correlation Roh
Pearson Correlation P-value
afterOutlierRemove	Data points that were 3 standard deviations from the mean were eliminated and Pearson correlation was re-evaluated. These distributions are shown in Supplementary Figure 14.
